# Supplementary material for: Whole Genome Resequencing Revealed the Genetic Relationship and Selected Regions among Baicheng-You, Beijing-You, and European-Origin Broilers
Source: Biology (Basel). 2023 Nov 3;12(11):1397. doi: 10.3390/biology12111397 (PMC10669838; doi:10.3390/biology12111397)
Supplement: Supplementary file 1 [file biology-12-01397-s001.zip › Table S1.xlsx]

## Sheet: Sheet1
Table S1. Characteristics of sequencing data in Beijing-You and Baicheng-You chickens
Sample	Raw reads(bp)	Raw bases(bp)	Raw Q30	Clean reads(bp)	Clean bases(bp)	Clean Q30	Clean GC percent	Mapping rate	Mismatch rate	Average sequencing depth
BCY1	34,358,743	10307622900	93.97	34,345,848	10,269,920,368	94.09	43.02	0.9793	0.0082	8.02
BCY2	29,987,703	8996310900	93.5	29,978,583	8,966,675,188	93.59	43.13	0.9828	0.0085	7.08
BCY3	37,628,205	11288461500	94.04	37,610,913	11,242,661,264	94.18	42.89	0.9805	0.0081	8.6
BCY4	28,779,642	8633892600	94.27	28,770,179	8,600,641,918	94.38	43.21	0.9828	0.0078	6.56
BCY5	40,649,517	12194855100	94.22	40,632,668	12,124,985,642	94.36	42.79	0.9801	0.008	9.23
BCY6	32,342,073	9702621900	93.82	32,329,717	9,666,611,892	93.92	43.08	0.9813	0.0081	7.27
BCY7	32,138,808	9641642400	93.88	32,127,795	9,607,011,852	93.97	43.27	0.9843	0.0081	7.41
BCY8	31778837	9533651100	93.865	31768185	9503092356	93.955	43.245	0.9837	0.0083	7.29
BCY9	35,267,971	10580391300	92.81	35,258,089	10,544,194,768	92.89	43.52	0.9802	0.009	8.36
BCY10	32,952,648	9885794400	94.31	32,940,961	9,852,847,762	94.41	43.09	0.9833	0.0078	7.62
BCY11	42,990,044	12897013200	94.23	42,971,760	12,847,894,550	94.35	43.16	0.9835	0.0078	9.73
BCY12	27,630,476	8289142800	93.71	27,623,002	8,268,302,150	93.78	43.25	0.9858	0.0082	6.52
BCY13	34,526,470	10357941000	93.76	34,515,793	10,326,691,002	93.84	43.02	0.9847	0.008	8.04
BCY14	29,020,252	8706075600	94.25	29,007,056	8,671,274,780	94.39	43.12	0.9818	0.0078	6.65
BCY15	30701158	9210347400	94	30691758	9177886502	94.085	43.055	0.9829	0.0079	7.11
BCY16	37,975,859	11392757700	94.32	37,962,313	11,350,152,600	94.42	42.42	0.9854	0.0079	8.95
BCY17	30,998,841	9299652300	94.05	30,986,921	9,262,348,212	94.16	42.81	0.9828	0.008	7.23
BCY18	35276760	10583028000	93.655	35263130	10550224312	93.735	42.29	0.9867	0.0081	8.33
BCY19	29391010	8817303000	93.585	29380540	8787889680	93.675	42.305	0.9863	0.0081	7.11
BCY20	30,032,085	9009625500	92.97	30,025,041	8,983,114,100	93.04	42.91	0.9849	0.0092	7.1
BCY21	29426918	8828075400	93.845	29416797	8795965124	93.935	42.335	0.9861	0.0079	7.05
BCY22	31575015	9472504500	93.47	31565354	9441799872	93.555	42.78	0.9855	0.0082	7.65
BCY23	31,049,699	9314909700	93.83	31,043,119	9,285,718,540	93.91	42.59	0.9864	0.0081	7.23
BCY24	28748963	8624688900	94.35	28741027	8593178838	94.47	42.36	0.9861	0.0079	6.83
BCY25	30928540	9278562000	92.83	30918504	9252879226	92.89	43.155	0.9861	0.0086	7.46
BCY26	29976277	8992883100	93.145	29970284	8967613786	93.2	42.26	0.9861	0.0086	7.1
BCY27	37,040,716	11112214800	94.01	37,028,017	11,074,413,294	94.12	43.16	0.9827	0.008	8.53
BCY28	29,825,078	8947523400	93.56	29,816,241	8,918,241,924	93.64	43.1	0.9833	0.0087	7.02
BCY29	27,213,294	8163988200	94.39	27,203,520	8,133,646,634	94.5	43.09	0.9846	0.0077	6.27
BCY30	39,696,930	11909079000	93.82	39,685,529	11,871,624,222	93.91	42.86	0.9858	0.0082	9.36
BCY31	39,208,063	11762418900	95.26	39,201,947	11,731,454,894	95.32	43.03	0.988	0.0072	8.94
BJY1	30057815	9017344500	92.99	30053360	8991364878	93.06	42.64	0.9848	0.0082	7.21
BJY2	29,813,964	8944189200	94.49	29,808,706	8,910,564,220	94.58	42.93	0.9832	0.0078	7.08
BJY3	43,040,188	12912056400	95.2	43,034,482	12,872,551,236	95.27	42.57	0.9867	0.0073	10.11
BJY4	30,521,046	9156313800	95.32	30,516,813	9,130,511,792	95.38	42.45	0.9881	0.0072	7.2
BJY5	34,912,043	10473612900	94.7	34,908,241	10,447,472,240	94.74	42.54	0.9877	0.0076	8.4
BJY6	28,005,956	8401786800	95.03	28,001,700	8,373,939,022	95.1	42.57	0.9869	0.0074	6.65
BJY7	39,232,381	11769714300	94.85	39,225,657	11,733,137,426	94.92	43.07	0.9839	0.0076	9.09
BJY8	41,981,711	12594513300	95.13	41,973,694	12,550,214,732	95.22	42.82	0.9836	0.0074	9.91
BJY9	33,760,467	10128140100	95.31	33,755,281	10,100,674,200	95.37	42.69	0.9878	0.0072	7.98
BJY10	39,284,886	11785465800	95.08	39,279,224	11,748,089,702	95.15	42.69	0.9871	0.0074	9.35
BJY11	37,653,764	11296129200	95.22	37,647,791	11,263,213,714	95.29	42.61	0.9866	0.0072	8.84
BJY12	35,620,206	10686061800	95.05	35,615,541	10,653,331,456	95.11	42.67	0.9868	0.0074	8.43
BJY13	29783483	8935044900	94.11	29778629	8906601728	94.185	42.345	0.9865	0.0075	7.2
BJY14	40,129,419	12038825700	94.96	40,121,638	11,995,913,356	95.04	43.09	0.9842	0.0075	9.48
BJY15	32,267,574	9680272200	95.02	32,260,942	9,639,490,904	95.11	42.67	0.9847	0.0074	7.67
BJY16	40,973,578	12292073400	95.07	40,966,849	12,243,504,880	95.14	42.99	0.9852	0.0074	9.72
BJY17	38,709,992	11612997600	94.72	38,705,489	11,585,463,686	94.78	42.82	0.988	0.0075	9.31
BJY18	45,227,505	13568251500	94.82	45,221,686	13,532,405,420	94.88	42.76	0.9883	0.0074	10.82
BJY19	39,257,123	11777136900	95.18	39,251,910	11,738,097,530	95.24	42.69	0.9883	0.0072	9.38
BJY20	33,237,975	9971392500	94.98	33,233,366	9,940,182,390	95.05	42.85	0.9878	0.0072	8.07
BJY21	40,464,696	12139408800	95.04	40,460,080	12,106,093,300	95.1	42.52	0.9894	0.0073	9.63
BJY22	43,099,123	12929736900	95.35	43,092,957	12,896,068,022	95.41	42.61	0.9883	0.0071	9.93
BJY23	42,902,008	12870602400	95.5	42,897,366	12,834,769,094	95.54	42.22	0.9906	0.0069	10.01
BJY24	36,434,669	10930400700	95.55	36,429,741	10,895,655,406	95.63	42.52	0.9895	0.007	8.65
BJY25	36,478,622	10943586600	94.83	36,474,430	10,918,439,002	94.87	42.59	0.9898	0.0075	8.66
BJY26	32,562,146	9768643800	94.56	32,559,064	9,743,558,016	94.6	42.67	0.9891	0.0075	7.86
BJY27	38,383,900	11515170000	94.61	38,379,378	11,485,995,816	94.65	42.78	0.9873	0.0076	9.02
BJY28	39,479,921	11843976300	95.13	39,472,322	11,797,732,310	95.21	42.91	0.9861	0.0073	9.34
BJY29	38,888,946	11666683800	94.94	38,884,004	11,634,862,534	94.99	42.88	0.9873	0.0073	9.13
BJY30	31,880,416	9564124800	94.51	31,875,501	9,533,195,896	94.58	42.85	0.9852	0.0078	7.61
BJY31	34,396,075	10318822500	94.92	34,388,801	10,284,639,728	95.01	43.23	0.9834	0.0076	8.16
BJY32	38,345,452	11503635600	95.05	38,337,498	11,460,895,906	95.14	42.98	0.9851	0.0074	8.96
