# Supplementary material for: Whole Genome Resequencing Revealed the Genetic Relationship and Selected Regions among Baicheng-You, Beijing-You, and European-Origin Broilers
Source: Biology (Basel). 2023 Nov 3;12(11):1397. doi: 10.3390/biology12111397 (PMC10669838; doi:10.3390/biology12111397)
Supplement: Supplementary file 1 [file biology-12-01397-s001.zip › Table S10.xlsx]

## Sheet: Sheet1
Table S10. Overlapping genes between Baicheng-You and Beijing-You chickens identified using at least two methods
Gene name	Database	Reference genome	Chr	Gene position		Methods
PLXNA4	ensembl	Gallus_gallus.GRCg6a	1	2887148	3334587	Fst,XP-EHH
CADPS2	ensembl	Gallus_gallus.GRCg6a	1	22670291	22971425	XP-EHH,XP-CLR
IMMP2L	ensembl	Gallus_gallus.GRCg6a	1	27428136	27876726	Fst,XP-EHH
ARID2	ensembl	Gallus_gallus.GRCg6a	1	30872872	30977443	Fst,XP-EHH
UTP20	ensembl	Gallus_gallus.GRCg6a	1	47648410	47707994	Fst,XP-EHH
ATF7IP	ensembl	Gallus_gallus.GRCg6a	1	48844718	48898342	Fst,XP-EHH,XP-CLR
EP300	ensembl	Gallus_gallus.GRCg6a	1	49780325	49836356	Fst,XP-EHH,XP-CLR
RBX1	ensembl	Gallus_gallus.GRCg6a	1	49860867	49871899	Fst,XP-EHH,XP-CLR
LARGE1	ensembl	Gallus_gallus.GRCg6a	1	52678868	52954337	Fst,XP-CLR
SYN3	ensembl	Gallus_gallus.GRCg6a	1	53021721	53223751	Fst,XP-EHH,XP-CLR
TIMP3	ensembl	Gallus_gallus.GRCg6a	1	53094947	53127580	Fst,XP-EHH,XP-CLR
BTBD11	ensembl	Gallus_gallus.GRCg6a	1	53377416	53545431	Fst,XP-EHH
PAH	ensembl	Gallus_gallus.GRCg6a	1	55078825	55114899	Fst,XP-EHH
PARPBP	ensembl	Gallus_gallus.GRCg6a	1	55369893	55417954	Fst,XP-CLR
WASHC3	ensembl	Gallus_gallus.GRCg6a	1	55450039	55465325	Fst,XP-CLR
DGKI	ensembl	Gallus_gallus.GRCg6a	1	57435331	57641794	Fst,XP-EHH
PKP2	ensembl	Gallus_gallus.GRCg6a	1	58821965	58864004	Fst,XP-CLR
EPS8	ensembl	Gallus_gallus.GRCg6a	1	62935249	63064741	Fst,XP-EHH,XP-CLR
PLEKHA5	ensembl	Gallus_gallus.GRCg6a	1	64349798	64514784	Fst,XP-EHH
PDE3A	ensembl	Gallus_gallus.GRCg6a	1	64882883	65118721	Fst,XP-EHH,XP-CLR
TTLL1	ensembl	Gallus_gallus.GRCg6a	1	68477408	68498513	Fst,XP-EHH
GPR19	ensembl	Gallus_gallus.GRCg6a	1	71980272	71988795	Fst,XP-EHH
CCDC91	ensembl	Gallus_gallus.GRCg6a	1	72867675	73073035	Fst,XP-CLR
FAR2	ensembl	Gallus_gallus.GRCg6a	1	73191857	73320608	Fst,XP-EHH,XP-CLR
KPNA1	ensembl	Gallus_gallus.GRCg6a	1	77477877	77514773	Fst,XP-EHH
LSAMP	ensembl	Gallus_gallus.GRCg6a	1	82041116	83002376	Fst,XP-EHH
CADM2	ensembl	Gallus_gallus.GRCg6a	1	94731886	94975094	XP-EHH,XP-CLR
DSCAM	ensembl	Gallus_gallus.GRCg6a	1	109565520	110029599	Fst,XP-EHH
DMD	ensembl	Gallus_gallus.GRCg6a	1	116192489	117253225	Fst,XP-CLR
TNFSF13B	ensembl	Gallus_gallus.GRCg6a	1	141624410	141643190	Fst,XP-CLR
ABHD13	ensembl	Gallus_gallus.GRCg6a	1	141647287	141655299	Fst,XP-EHH
LECT1	ensembl	Gallus_gallus.GRCg6a	1	167041408	167053133	Fst,XP-EHH
VWA8	ensembl	Gallus_gallus.GRCg6a	1	167303114	167502950	Fst,XP-EHH
FNDC3A	ensembl	Gallus_gallus.GRCg6a	1	170318524	170431070	Fst,XP-EHH,XP-CLR
MICU2	ensembl	Gallus_gallus.GRCg6a	1	179741155	179876036	Fst,XP-EHH
ELMOD1	ensembl	Gallus_gallus.GRCg6a	1	181839724	181881942	Fst,XP-CLR
CNTN5	ensembl	Gallus_gallus.GRCg6a	1	184782914	185386260	Fst,XP-EHH,XP-CLR
MAML2	ensembl	Gallus_gallus.GRCg6a	1	186248196	186456865	Fst,XP-EHH,XP-CLR
MRE11	ensembl	Gallus_gallus.GRCg6a	1	186935469	186955206	Fst,XP-EHH
VSTM5	ensembl	Gallus_gallus.GRCg6a	1	187083455	187092642	XP-EHH,XP-CLR
MED17	ensembl	Gallus_gallus.GRCg6a	1	187090984	187108246	XP-EHH,XP-CLR
FAT3	ensembl	Gallus_gallus.GRCg6a	1	187671552	188016984	Fst,XP-EHH,XP-CLR
NAALAD2	ensembl	Gallus_gallus.GRCg6a	1	188891315	188922631	Fst,XP-EHH
TMEM135	ensembl	Gallus_gallus.GRCg6a	1	189832689	189999103	Fst,XP-EHH
CCDC90B	ensembl	Gallus_gallus.GRCg6a	1	190445981	190454372	Fst,XP-EHH
NARS2	ensembl	Gallus_gallus.GRCg6a	1	193877713	193930403	XP-EHH,XP-CLR
GAB2	ensembl	Gallus_gallus.GRCg6a	1	193942684	194025658	Fst,XP-EHH
USP35	ensembl	Gallus_gallus.GRCg6a	1	194252394	194279388	Fst,XP-EHH,XP-CLR
RSF1	ensembl	Gallus_gallus.GRCg6a	1	194375025	194427283	Fst,XP-EHH
CLNS1A	ensembl	Gallus_gallus.GRCg6a	1	194436252	194446714	Fst,XP-EHH
AQP11	ensembl	Gallus_gallus.GRCg6a	1	194448531	194462713	Fst,XP-EHH
MYO7A	ensembl	Gallus_gallus.GRCg6a	1	194597369	194675601	Fst,XP-EHH
CAPN5	ensembl	Gallus_gallus.GRCg6a	1	194700308	194747859	Fst,XP-EHH
WNT11	ensembl	Gallus_gallus.GRCg6a	1	195315169	195341425	Fst,XP-EHH,XP-CLR
UVRAG	ensembl	Gallus_gallus.GRCg6a	1	195484990	195565945	Fst,XP-EHH
WNT3A	ensembl	Gallus_gallus.GRCg6a	2	2551903	2634749	Fst,XP-EHH
WNT9A	ensembl	Gallus_gallus.GRCg6a	2	2665702	2717022	XP-EHH,XP-CLR
OXSR1	ensembl	Gallus_gallus.GRCg6a	2	4915988	5006109	Fst,XP-CLR
XYLB	ensembl	Gallus_gallus.GRCg6a	2	6172986	6255970	Fst,XP-EHH
PRKAG2	ensembl	Gallus_gallus.GRCg6a	2	6368885	6550794	Fst,XP-EHH,XP-CLR
GALNT11	ensembl	Gallus_gallus.GRCg6a	2	6578374	6618231	Fst,XP-EHH,XP-CLR
KMT2C	ensembl	Gallus_gallus.GRCg6a	2	6621972	6760289	Fst,XP-EHH,XP-CLR
DPP6	ensembl	Gallus_gallus.GRCg6a	2	7565007	7718788	Fst,XP-EHH,XP-CLR
INSIG1	ensembl	Gallus_gallus.GRCg6a	2	7910368	7918977	XP-EHH,XP-CLR
RBM33	ensembl	Gallus_gallus.GRCg6a	2	8053974	8140763	Fst,XP-EHH,XP-CLR
SHH	ensembl	Gallus_gallus.GRCg6a	2	8166209	8175880	Fst,XP-EHH
LMBR1	ensembl	Gallus_gallus.GRCg6a	2	8517673	8568953	Fst,XP-EHH,XP-CLR
NOM1	ensembl	Gallus_gallus.GRCg6a	2	8600621	8614906	Fst,XP-EHH,XP-CLR
MNX1	ensembl	Gallus_gallus.GRCg6a	2	8624610	8627626	Fst,XP-EHH,XP-CLR
UBE3C	ensembl	Gallus_gallus.GRCg6a	2	8668167	8731922	Fst,XP-EHH,XP-CLR
DNAJB6	ensembl	Gallus_gallus.GRCg6a	2	8738366	8788229	Fst,XP-EHH,XP-CLR
PTPRN2	ensembl	Gallus_gallus.GRCg6a	2	8874767	9429088	Fst,XP-EHH,XP-CLR
VIPR2	ensembl	Gallus_gallus.GRCg6a	2	9698844	9749846	Fst,XP-EHH
PARD3	ensembl	Gallus_gallus.GRCg6a	2	13147629	13581750	Fst,XP-EHH
ARHGAP21	ensembl	Gallus_gallus.GRCg6a	2	16795056	16932049	Fst,XP-EHH
FAM171A1	ensembl	Gallus_gallus.GRCg6a	2	20492485	20575251	Fst,XP-EHH
ZNF804B	ensembl	Gallus_gallus.GRCg6a	2	21172333	21382361	Fst,XP-EHH
CFAP69	ensembl	Gallus_gallus.GRCg6a	2	21682611	21706828	Fst,XP-EHH
CDK14	ensembl	Gallus_gallus.GRCg6a	2	21788601	22097425	XP-EHH,XP-CLR
KRIT1	ensembl	Gallus_gallus.GRCg6a	2	22512900	22533249	Fst,XP-EHH
PEX1	ensembl	Gallus_gallus.GRCg6a	2	22648851	22674871	XP-EHH,XP-CLR
RBM48	ensembl	Gallus_gallus.GRCg6a	2	22674892	22680498	XP-EHH,XP-CLR
CDK6	ensembl	Gallus_gallus.GRCg6a	2	22703461	22836675	Fst,XP-EHH
VPS50	ensembl	Gallus_gallus.GRCg6a	2	22944848	23062879	Fst,XP-EHH,XP-CLR
CALCR	ensembl	Gallus_gallus.GRCg6a	2	23060807	23197789	Fst,XP-EHH,XP-CLR
CRPPA	ensembl	Gallus_gallus.GRCg6a	2	28279818	28389303	Fst,XP-EHH,XP-CLR
SCRN1	ensembl	Gallus_gallus.GRCg6a	2	33867648	33902516	Fst,XP-EHH
PLCL2	ensembl	Gallus_gallus.GRCg6a	2	34519722	34632243	Fst,XP-EHH
UBE2E2	ensembl	Gallus_gallus.GRCg6a	2	36805788	37055784	Fst,XP-CLR
CPNE4	ensembl	Gallus_gallus.GRCg6a	2	41858803	42075903	Fst,XP-EHH
BBS9	ensembl	Gallus_gallus.GRCg6a	2	47626395	47911248	XP-EHH,XP-CLR
CTDP1	ensembl	Gallus_gallus.GRCg6a	2	56379948	56480039	Fst,XP-EHH
PRPF4B	ensembl	Gallus_gallus.GRCg6a	2	65939197	65962215	Fst,XP-EHH
PHLPP1	ensembl	Gallus_gallus.GRCg6a	2	67975897	68105942	Fst,XP-EHH
CDH18	ensembl	Gallus_gallus.GRCg6a	2	74190751	74441847	Fst,XP-EHH
FBXL7	ensembl	Gallus_gallus.GRCg6a	2	75831410	75998658	Fst,XP-EHH
VWC2	ensembl	Gallus_gallus.GRCg6a	2	80493427	80551989	Fst,XP-EHH
EPB41L3	ensembl	Gallus_gallus.GRCg6a	2	100148458	100212328	Fst,XP-EHH
AKAIN1	ensembl	Gallus_gallus.GRCg6a	2	100257486	100276143	XP-EHH,XP-CLR
SPIDR	ensembl	Gallus_gallus.GRCg6a	2	107710840	107910331	Fst,XP-EHH
SNTG1	ensembl	Gallus_gallus.GRCg6a	2	108764816	109090785	Fst,XP-EHH
C8orf34	ensembl	Gallus_gallus.GRCg6a	2	115821712	115984273	Fst,XP-EHH,XP-CLR
JPH1	ensembl	Gallus_gallus.GRCg6a	2	118111383	118189824	Fst,XP-EHH
HNF4G	ensembl	Gallus_gallus.GRCg6a	2	118700641	118730662	Fst,XP-CLR
RNF19A	ensembl	Gallus_gallus.GRCg6a	2	128339132	128375825	Fst,XP-EHH
MTIF2	ensembl	Gallus_gallus.GRCg6a	3	77845	88773	Fst,XP-CLR
PRORSD1P	ensembl	Gallus_gallus.GRCg6a	3	88895	91751	Fst,XP-CLR
CCDC88A	ensembl	Gallus_gallus.GRCg6a	3	96212	167859	Fst,XP-CLR
FSHR	ensembl	Gallus_gallus.GRCg6a	3	8032161	8144176	Fst,XP-EHH,XP-CLR
SPTLC3	ensembl	Gallus_gallus.GRCg6a	3	12892857	12984138	Fst,XP-EHH
ESRRG	ensembl	Gallus_gallus.GRCg6a	3	20068343	20429542	Fst,XP-EHH
SYT14	ensembl	Gallus_gallus.GRCg6a	3	22825936	22906255	Fst,XP-EHH,XP-CLR
UBR2	ensembl	Gallus_gallus.GRCg6a	3	23082392	23132592	Fst,XP-EHH,XP-CLR
PLEKHH2	ensembl	Gallus_gallus.GRCg6a	3	25256109	25303550	XP-EHH,XP-CLR
LRPPRC	ensembl	Gallus_gallus.GRCg6a	3	25371305	25456660	Fst,XP-EHH,XP-CLR
PPM1B	ensembl	Gallus_gallus.GRCg6a	3	25523064	25581617	Fst,XP-EHH
SMYD3	ensembl	Gallus_gallus.GRCg6a	3	34048590	34412338	Fst,XP-EHH
KIF26B	ensembl	Gallus_gallus.GRCg6a	3	34279395	34717416	Fst,XP-CLR
EFCAB2	ensembl	Gallus_gallus.GRCg6a	3	34734303	34757372	Fst,XP-EHH,XP-CLR
TTC13	ensembl	Gallus_gallus.GRCg6a	3	40629526	40666062	Fst,XP-CLR
ARV1	ensembl	Gallus_gallus.GRCg6a	3	40666273	40675811	Fst,XP-CLR
PSMB1	ensembl	Gallus_gallus.GRCg6a	3	40804438	40810410	Fst,XP-EHH
THBS2	ensembl	Gallus_gallus.GRCg6a	3	41431874	41463697	XP-EHH,XP-CLR
PLEKHG1	ensembl	Gallus_gallus.GRCg6a	3	48624389	48741485	XP-EHH,XP-CLR
NHSL1	ensembl	Gallus_gallus.GRCg6a	3	54296597	54457695	Fst,XP-EHH
THEMIS	ensembl	Gallus_gallus.GRCg6a	3	59052743	59130068	XP-EHH,XP-CLR
HSF2	ensembl	Gallus_gallus.GRCg6a	3	61386544	61409041	Fst,XP-CLR
SLC35F1	ensembl	Gallus_gallus.GRCg6a	3	63360401	63592181	Fst,XP-EHH
GPRC6A	ensembl	Gallus_gallus.GRCg6a	3	63761182	63771757	XP-EHH,XP-CLR
FAM162B	ensembl	Gallus_gallus.GRCg6a	3	63775429	63778379	XP-EHH,XP-CLR
KPNA5	ensembl	Gallus_gallus.GRCg6a	3	63782064	63799496	XP-EHH,XP-CLR
ZUP1	ensembl	Gallus_gallus.GRCg6a	3	63799081	63805160	XP-EHH,XP-CLR
MDN1	ensembl	Gallus_gallus.GRCg6a	3	75447370	75541229	Fst,XP-CLR
MYO6	ensembl	Gallus_gallus.GRCg6a	3	80452926	80523317	Fst,XP-EHH
ASRGL1	ensembl	Gallus_gallus.GRCg6a	3	82298027	82321213	Fst,XP-CLR
HMGCLL1	ensembl	Gallus_gallus.GRCg6a	3	87481259	87553795	Fst,XP-EHH,XP-CLR
OTOF	ensembl	Gallus_gallus.GRCg6a	3	105305216	105335944	Fst,XP-EHH
ATRX	ensembl	Gallus_gallus.GRCg6a	4	12808926	12883679	XP-EHH,XP-CLR
MARCH1	ensembl	Gallus_gallus.GRCg6a	4	23437223	23636944	Fst,XP-EHH
TLL1	ensembl	Gallus_gallus.GRCg6a	4	24072461	24205658	Fst,XP-EHH,XP-CLR
SPOCK3	ensembl	Gallus_gallus.GRCg6a	4	24520359	24685116	Fst,XP-EHH,XP-CLR
MFAP3L	ensembl	Gallus_gallus.GRCg6a	4	25273122	25277372	XP-EHH,XP-CLR
NR3C2	ensembl	Gallus_gallus.GRCg6a	4	32119492	32321153	Fst,XP-EHH
GALNTL6	ensembl	Gallus_gallus.GRCg6a	4	42753708	43184699	XP-EHH,XP-CLR
WDFY3	ensembl	Gallus_gallus.GRCg6a	4	46876386	47053196	Fst,XP-EHH
ADGRL3	ensembl	Gallus_gallus.GRCg6a	4	47983446	48374220	Fst,XP-EHH
CENPC	ensembl	Gallus_gallus.GRCg6a	4	51571156	51602821	Fst,XP-EHH
FAT4	ensembl	Gallus_gallus.GRCg6a	4	52507987	52651583	Fst,XP-EHH,XP-CLR
TUSC3	ensembl	Gallus_gallus.GRCg6a	4	63620950	63732824	Fst,XP-EHH,XP-CLR
NFXL1	ensembl	Gallus_gallus.GRCg6a	4	66591368	66632326	Fst,XP-EHH
STK32B	ensembl	Gallus_gallus.GRCg6a	4	78931174	79053674	Fst,XP-CLR
EVC2	ensembl	Gallus_gallus.GRCg6a	4	79084298	79147207	Fst,XP-EHH,XP-CLR
CPZ	ensembl	Gallus_gallus.GRCg6a	4	81163250	81197855	Fst,XP-EHH
ADRA1D	ensembl	Gallus_gallus.GRCg6a	4	88341840	88377988	Fst,XP-EHH
PTPRA	ensembl	Gallus_gallus.GRCg6a	4	88545151	88643132	Fst,XP-EHH
HIPK3	ensembl	Gallus_gallus.GRCg6a	5	7164776	7254371	Fst,XP-EHH
KCNC1	ensembl	Gallus_gallus.GRCg6a	5	12414763	12510791	Fst,XP-EHH,XP-CLR
LSP1P1	ensembl	Gallus_gallus.GRCg6a	5	14250735	14289860	Fst,XP-EHH
SLC25A22	ensembl	Gallus_gallus.GRCg6a	5	16016176	16051789	Fst,XP-EHH
MEIS2	ensembl	Gallus_gallus.GRCg6a	5	31437974	31606534	Fst,XP-EHH,XP-CLR
SLC25A21	ensembl	Gallus_gallus.GRCg6a	5	36951399	37178495	Fst,XP-EHH,XP-CLR
AHSA1	ensembl	Gallus_gallus.GRCg6a	5	39441320	39446996	Fst,XP-EHH
SPTLC2	ensembl	Gallus_gallus.GRCg6a	5	39473855	39531939	XP-EHH,XP-CLR
NRXN3	ensembl	Gallus_gallus.GRCg6a	5	39775061	40667438	Fst,XP-CLR
EML1	ensembl	Gallus_gallus.GRCg6a	5	48411424	48530200	Fst,XP-EHH
NUDT14	ensembl	Gallus_gallus.GRCg6a	5	52393790	52445216	Fst,XP-CLR
PELI2	ensembl	Gallus_gallus.GRCg6a	5	56146220	56210990	Fst,XP-CLR
GRID1	ensembl	Gallus_gallus.GRCg6a	6	2370600	2675359	Fst,XP-EHH
PARG	ensembl	Gallus_gallus.GRCg6a	6	3507801	3566313	Fst,XP-EHH
SH2D4B	ensembl	Gallus_gallus.GRCg6a	6	4939678	4992201	Fst,XP-CLR
CCDC6	ensembl	Gallus_gallus.GRCg6a	6	9774397	9819482	XP-EHH,XP-CLR
SLC16A9	ensembl	Gallus_gallus.GRCg6a	6	9839922	9859361	Fst,XP-EHH
TLL2	ensembl	Gallus_gallus.GRCg6a	6	17425485	17478708	Fst,XP-EHH
STAMBPL1	ensembl	Gallus_gallus.GRCg6a	6	20042684	20062218	Fst,XP-EHH
ACTA2	ensembl	Gallus_gallus.GRCg6a	6	20062668	20118932	Fst,XP-EHH
FAS	ensembl	Gallus_gallus.GRCg6a	6	20087175	20099497	Fst,XP-EHH
RPP30	ensembl	Gallus_gallus.GRCg6a	6	20424248	20473425	Fst,XP-EHH
HECTD2	ensembl	Gallus_gallus.GRCg6a	6	20620876	20653897	Fst,XP-EHH,XP-CLR
CYP26A1	ensembl	Gallus_gallus.GRCg6a	6	21525301	21528367	Fst,XP-EHH,XP-CLR
CYP26C1	ensembl	Gallus_gallus.GRCg6a	6	21531354	21536861	XP-EHH,XP-CLR
EXOC6	ensembl	Gallus_gallus.GRCg6a	6	21538202	21623893	Fst,XP-EHH,XP-CLR
HHEX	ensembl	Gallus_gallus.GRCg6a	6	21666750	21671233	Fst,XP-EHH
KIF11	ensembl	Gallus_gallus.GRCg6a	6	21687983	21704004	Fst,XP-EHH,XP-CLR
CPEB3	ensembl	Gallus_gallus.GRCg6a	6	21812767	21889131	Fst,XP-EHH,XP-CLR
BTAF1	ensembl	Gallus_gallus.GRCg6a	6	21912396	21954114	Fst,XP-EHH,XP-CLR
ADGRA1	ensembl	Gallus_gallus.GRCg6a	6	22597002	22847758	Fst,XP-EHH,XP-CLR
HPSE2	ensembl	Gallus_gallus.GRCg6a	6	23116734	23202994	Fst,XP-EHH
CPS1	ensembl	Gallus_gallus.GRCg6a	7	2842238	2943240	Fst,XP-EHH
AGAP1	ensembl	Gallus_gallus.GRCg6a	7	5234473	5522177	Fst,XP-EHH
ZNF385B	ensembl	Gallus_gallus.GRCg6a	7	14842857	14976181	Fst,XP-CLR
RBMS1	ensembl	Gallus_gallus.GRCg6a	7	21626535	21764185	Fst,XP-EHH,XP-CLR
KALRN	ensembl	Gallus_gallus.GRCg6a	7	27415443	27857542	Fst,XP-EHH,XP-CLR
UMPS	ensembl	Gallus_gallus.GRCg6a	7	27861069	27866904	Fst,XP-CLR
ITGB5	ensembl	Gallus_gallus.GRCg6a	7	27871850	27912771	Fst,XP-CLR
SNX4	ensembl	Gallus_gallus.GRCg6a	7	28087994	28116724	Fst,XP-CLR
FAIM	ensembl	Gallus_gallus.GRCg6a	7	28267680	28275742	Fst,XP-EHH
CEP70	ensembl	Gallus_gallus.GRCg6a	7	28275428	28285479	Fst,XP-EHH
LRP1B	ensembl	Gallus_gallus.GRCg6a	7	31850143	32428239	Fst,XP-CLR
KYNU	ensembl	Gallus_gallus.GRCg6a	7	32639735	32697227	Fst,XP-EHH
ARHGAP15	ensembl	Gallus_gallus.GRCg6a	7	32698930	33027332	Fst,XP-EHH
VAV3	ensembl	Gallus_gallus.GRCg6a	8	1386094	1534129	Fst,XP-EHH
FAM102B	ensembl	Gallus_gallus.GRCg6a	8	1608099	1629918	Fst,XP-EHH
PTPRC	ensembl	Gallus_gallus.GRCg6a	8	2418766	2492350	XP-EHH,XP-CLR
DENND1B	ensembl	Gallus_gallus.GRCg6a	8	2721709	2868051	Fst,XP-EHH
RGL1	ensembl	Gallus_gallus.GRCg6a	8	8032895	8108276	Fst,XP-EHH
ST6GALNAC3	ensembl	Gallus_gallus.GRCg6a	8	19735941	19930919	Fst,XP-CLR
PIF1	ensembl	Gallus_gallus.GRCg6a	8	19953424	19965159	Fst,XP-EHH
BEND5	ensembl	Gallus_gallus.GRCg6a	8	23047528	23885562	Fst,XP-EHH
OMA1	ensembl	Gallus_gallus.GRCg6a	8	26650130	26666710	Fst,XP-EHH,XP-CLR
TACSTD2	ensembl	Gallus_gallus.GRCg6a	8	26673217	26674144	XP-EHH,XP-CLR
PLSCR1	ensembl	Gallus_gallus.GRCg6a	9	11715875	11727846	Fst,XP-EHH
GMPS	ensembl	Gallus_gallus.GRCg6a	9	23083565	23104817	Fst,XP-EHH
ADGRG1	ensembl	Gallus_gallus.GRCg6a	11	532295	541816	Fst,XP-EHH
GOT2	ensembl	Gallus_gallus.GRCg6a	11	1474237	1485084	Fst,XP-EHH
CALB2	ensembl	Gallus_gallus.GRCg6a	11	1487565	1492223	Fst,XP-EHH
FTO	ensembl	Gallus_gallus.GRCg6a	11	4645274	4873781	Fst,XP-EHH,XP-CLR
CDH13	ensembl	Gallus_gallus.GRCg6a	11	15966487	16395265	Fst,XP-EHH,XP-CLR
WFDC1	ensembl	Gallus_gallus.GRCg6a	11	16725796	16738294	Fst,XP-EHH
TCF25	ensembl	Gallus_gallus.GRCg6a	11	18820548	18838454	Fst,XP-CLR
MC1R	ensembl	Gallus_gallus.GRCg6a	11	18840387	18841759	Fst,XP-CLR
TUBB3	ensembl	Gallus_gallus.GRCg6a	11	18842577	18845331	Fst,XP-CLR
DEF8	ensembl	Gallus_gallus.GRCg6a	11	18845933	18850118	Fst,XP-CLR
DBNDD1	ensembl	Gallus_gallus.GRCg6a	11	18849334	18852939	Fst,XP-CLR
FHIT	ensembl	Gallus_gallus.GRCg6a	12	12565610	12938688	Fst,XP-EHH
CNTN6	ensembl	Gallus_gallus.GRCg6a	12	17945860	18046961	Fst,XP-EHH
GRM7	ensembl	Gallus_gallus.GRCg6a	12	19261785	19486230	XP-EHH,XP-CLR
SLIT3	ensembl	Gallus_gallus.GRCg6a	13	4953827	5426056	Fst,XP-EHH
EBF1	ensembl	Gallus_gallus.GRCg6a	13	11388767	11649631	Fst,XP-EHH,XP-CLR
H2AFY	ensembl	Gallus_gallus.GRCg6a	13	16116567	16161844	Fst,XP-EHH,XP-CLR
DDX46	ensembl	Gallus_gallus.GRCg6a	13	16391606	16409679	Fst,XP-EHH,XP-CLR
CAMLG	ensembl	Gallus_gallus.GRCg6a	13	16412239	16415262	XP-EHH,XP-CLR
SEC24A	ensembl	Gallus_gallus.GRCg6a	13	16416762	16440002	Fst,XP-EHH,XP-CLR
SAR1B	ensembl	Gallus_gallus.GRCg6a	13	16440102	16452190	Fst,XP-EHH
SPRY4	ensembl	Gallus_gallus.GRCg6a	13	17915699	17926509	XP-EHH,XP-CLR
STX2	ensembl	Gallus_gallus.GRCg6a	15	3215557	3505480	Fst,XP-EHH,XP-CLR
ADGRD1	ensembl	Gallus_gallus.GRCg6a	15	3354437	3473621	Fst,XP-EHH,XP-CLR
RIMBP2	ensembl	Gallus_gallus.GRCg6a	15	3506970	3627749	Fst,XP-EHH,XP-CLR
MSI1	ensembl	Gallus_gallus.GRCg6a	15	9624166	9651621	Fst,XP-CLR
PLA2G1B	ensembl	Gallus_gallus.GRCg6a	15	9655323	9657040	Fst,XP-CLR
RBM19	ensembl	Gallus_gallus.GRCg6a	15	12740583	12788535	Fst,XP-EHH
TRIM7.2	ensembl	Gallus_gallus.GRCg6a	16	2349021	2458853	Fst,XP-EHH,XP-CLR
IL4I1	ensembl	Gallus_gallus.GRCg6a	16	2367597	2478250	Fst,XP-EHH,XP-CLR
C4	ensembl	Gallus_gallus.GRCg6a	16	2609635	2624278	Fst,XP-EHH
MAN1B1	ensembl	Gallus_gallus.GRCg6a	17	695350	714591	XP-EHH,XP-CLR
UAP1L1	ensembl	Gallus_gallus.GRCg6a	17	719281	734578	XP-EHH,XP-CLR
EXD3	ensembl	Gallus_gallus.GRCg6a	17	1020806	1259622	Fst,XP-EHH
RPL12	ensembl	Gallus_gallus.GRCg6a	17	1924726	1946331	Fst,XP-EHH
ZMYND19	ensembl	Gallus_gallus.GRCg6a	17	1931676	1938932	Fst,XP-EHH
CACNA1B	ensembl	Gallus_gallus.GRCg6a	17	2470501	2727279	Fst,XP-EHH
TMEM268	ensembl	Gallus_gallus.GRCg6a	17	2882867	2987652	Fst,XP-EHH
TNC	ensembl	Gallus_gallus.GRCg6a	17	3013995	3098173	Fst,XP-EHH,XP-CLR
MED27	ensembl	Gallus_gallus.GRCg6a	17	6634913	6715908	Fst,XP-EHH
CEL	ensembl	Gallus_gallus.GRCg6a	17	7073101	7078463	Fst,XP-CLR
GTF3C5	ensembl	Gallus_gallus.GRCg6a	17	7080384	7087304	Fst,XP-CLR
BRD3	ensembl	Gallus_gallus.GRCg6a	17	7458700	7488415	XP-EHH,XP-CLR
ARHGAP44	ensembl	Gallus_gallus.GRCg6a	18	2212800	2231061	Fst,XP-CLR
SEPTIN9	ensembl	Gallus_gallus.GRCg6a	18	3765314	3832983	Fst,XP-EHH
HELZ	ensembl	Gallus_gallus.GRCg6a	18	7145327	7217148	Fst,XP-EHH,XP-CLR
IFT22	ensembl	Gallus_gallus.GRCg6a	19	3470554	3659524	Fst,XP-CLR
RABEP1	ensembl	Gallus_gallus.GRCg6a	19	3596372	3618621	Fst,XP-CLR
CUX1	ensembl	Gallus_gallus.GRCg6a	19	4027300	4254453	Fst,XP-EHH
ABR	ensembl	Gallus_gallus.GRCg6a	19	6464720	6487543	Fst,XP-EHH
ACACA	ensembl	Gallus_gallus.GRCg6a	19	8593460	8693146	Fst,XP-CLR
ASIP	ensembl	Gallus_gallus.GRCg6a	20	1567219	1596889	XP-EHH,XP-CLR
CTSZ	ensembl	Gallus_gallus.GRCg6a	20	10895414	11013490	Fst,XP-EHH
NELFCD	ensembl	Gallus_gallus.GRCg6a	20	10901215	10910634	Fst,XP-EHH
NFATC2	ensembl	Gallus_gallus.GRCg6a	20	13171132	13253864	Fst,XP-CLR
KIF1B	ensembl	Gallus_gallus.GRCg6a	21	3645371	3721077	XP-EHH,XP-CLR
PTPRU	ensembl	Gallus_gallus.GRCg6a	23	2911566	3132209	Fst,XP-EHH
TECTA	ensembl	Gallus_gallus.GRCg6a	24	3565031	3587794	Fst,XP-EHH
PTS	ensembl	Gallus_gallus.GRCg6a	24	6135796	6138663	XP-EHH,XP-CLR
BCO2	ensembl	Gallus_gallus.GRCg6a	24	6140068	6160788	Fst,XP-EHH,XP-CLR
IL18	ensembl	Gallus_gallus.GRCg6a	24	6169486	6173722	XP-EHH,XP-CLR
ANP32E	ensembl	Gallus_gallus.GRCg6a	25	639275	652509	Fst,XP-EHH,XP-CLR
NAV1	ensembl	Gallus_gallus.GRCg6a	26	629113	668761	Fst,XP-EHH,XP-CLR
ASIC2	ensembl	Gallus_gallus.GRCg6a	27	4187017	4266979	Fst,XP-EHH,XP-CLR
SLC25A39	ensembl	Gallus_gallus.GRCg6a	27	5403407	5407823	Fst,XP-CLR
FBXL20	ensembl	Gallus_gallus.GRCg6a	27	6930419	6950589	Fst,XP-EHH
EFNA2	ensembl	Gallus_gallus.GRCg6a	28	3202721	3234192	Fst,XP-CLR
