# Supplementary material for: Whole Genome Resequencing Revealed the Genetic Relationship and Selected Regions among Baicheng-You, Beijing-You, and European-Origin Broilers
Source: Biology (Basel). 2023 Nov 3;12(11):1397. doi: 10.3390/biology12111397 (PMC10669838; doi:10.3390/biology12111397)
Supplement: Supplementary file 1 [file biology-12-01397-s001.zip › Table S11.xlsx]

## Sheet: Sheet1
Table S11. The selected genes in Beijing-You chickens compared with Baicheng-You and European-origin broilers (BRs)
Gene name	Database	Reference genome	Chr	Gene position		Methods(BJY vs BRs)	Methods(BJY vs BCY)
EP300	ensembl	Gallus_gallus.GRCg6a	1	49780325	49836356	Fst,XP-EHH,XP-CLR	Fst,XP-EHH,XP-CLR
SYN3	ensembl	Gallus_gallus.GRCg6a	1	53021721	53223751	Fst,XP-CLR	Fst,XP-EHH,XP-CLR
BTBD11	ensembl	Gallus_gallus.GRCg6a	1	53377416	53545431	Fst,XP-EHH	Fst,XP-EHH
PARPBP	ensembl	Gallus_gallus.GRCg6a	1	55369893	55417954	Fst,XP-EHH	Fst,XP-CLR
WASHC3	ensembl	Gallus_gallus.GRCg6a	1	55450039	55465325	Fst,XP-EHH	Fst,XP-CLR
GPR19	ensembl	Gallus_gallus.GRCg6a	1	71980272	71988795	Fst,XP-CLR	Fst,XP-EHH
FAR2	ensembl	Gallus_gallus.GRCg6a	1	73191857	73320608	Fst,XP-CLR	Fst,XP-EHH,XP-CLR
MED17	ensembl	Gallus_gallus.GRCg6a	1	187090984	187108246	Fst,XP-CLR	XP-EHH,XP-CLR
GAB2	ensembl	Gallus_gallus.GRCg6a	1	193942684	194025658	Fst,XP-CLR	Fst,XP-EHH
WNT11	ensembl	Gallus_gallus.GRCg6a	1	195315169	195341425	Fst,XP-EHH	Fst,XP-EHH,XP-CLR
WNT9A	ensembl	Gallus_gallus.GRCg6a	2	2665702	2717022	Fst,XP-EHH,XP-CLR	XP-EHH,XP-CLR
PRKAG2	ensembl	Gallus_gallus.GRCg6a	2	6368885	6550794	Fst,XP-CLR	Fst,XP-EHH,XP-CLR
GALNT11	ensembl	Gallus_gallus.GRCg6a	2	6578374	6618231	Fst,XP-EHH	Fst,XP-EHH,XP-CLR
KMT2C	ensembl	Gallus_gallus.GRCg6a	2	6621972	6760289	Fst,XP-EHH	Fst,XP-EHH,XP-CLR
INSIG1	ensembl	Gallus_gallus.GRCg6a	2	7910368	7918977	XP-EHH,XP-CLR	XP-EHH,XP-CLR
RBM33	ensembl	Gallus_gallus.GRCg6a	2	8053974	8140763	Fst,XP-EHH,XP-CLR	Fst,XP-EHH,XP-CLR
SHH	ensembl	Gallus_gallus.GRCg6a	2	8166209	8175880	Fst,XP-EHH,XP-CLR	Fst,XP-EHH
LMBR1	ensembl	Gallus_gallus.GRCg6a	2	8517673	8568953	Fst,XP-EHH,XP-CLR	Fst,XP-EHH,XP-CLR
NOM1	ensembl	Gallus_gallus.GRCg6a	2	8600621	8614906	Fst,XP-EHH	Fst,XP-EHH,XP-CLR
MNX1	ensembl	Gallus_gallus.GRCg6a	2	8624610	8627626	XP-EHH,XP-CLR	Fst,XP-EHH,XP-CLR
UBE3C	ensembl	Gallus_gallus.GRCg6a	2	8668167	8731922	Fst,XP-EHH	Fst,XP-EHH,XP-CLR
DNAJB6	ensembl	Gallus_gallus.GRCg6a	2	8738366	8788229	Fst,XP-EHH,XP-CLR	Fst,XP-EHH,XP-CLR
PTPRN2	ensembl	Gallus_gallus.GRCg6a	2	8874767	9429088	Fst,XP-EHH,XP-CLR	Fst,XP-EHH,XP-CLR
CDK14	ensembl	Gallus_gallus.GRCg6a	2	21788601	22097425	Fst,XP-CLR	XP-EHH,XP-CLR
CRPPA	ensembl	Gallus_gallus.GRCg6a	2	28279818	28389303	Fst,XP-CLR	Fst,XP-EHH,XP-CLR
BBS9	ensembl	Gallus_gallus.GRCg6a	2	47626395	47911248	Fst,XP-EHH,XP-CLR	XP-EHH,XP-CLR
FBXL7	ensembl	Gallus_gallus.GRCg6a	2	75831410	75998658	Fst,XP-EHH	Fst,XP-EHH
AKAIN1	ensembl	Gallus_gallus.GRCg6a	2	100257486	100276143	Fst,XP-CLR	XP-EHH,XP-CLR
SNTG1	ensembl	Gallus_gallus.GRCg6a	2	108764816	109090785	Fst,XP-CLR	Fst,XP-EHH
RNF19A	ensembl	Gallus_gallus.GRCg6a	2	128339132	128375825	XP-EHH,XP-CLR	Fst,XP-EHH
MTIF2	ensembl	Gallus_gallus.GRCg6a	3	77845	88773	Fst,XP-CLR	Fst,XP-CLR
PRORSD1P	ensembl	Gallus_gallus.GRCg6a	3	88895	91751	Fst,XP-CLR	Fst,XP-CLR
CCDC88A	ensembl	Gallus_gallus.GRCg6a	3	96212	167859	Fst,XP-CLR	Fst,XP-CLR
PLEKHH2	ensembl	Gallus_gallus.GRCg6a	3	25256109	25303550	Fst,XP-EHH	XP-EHH,XP-CLR
LRPPRC	ensembl	Gallus_gallus.GRCg6a	3	25371305	25456660	Fst,XP-EHH,XP-CLR	Fst,XP-EHH,XP-CLR
PPM1B	ensembl	Gallus_gallus.GRCg6a	3	25523064	25581617	Fst,XP-CLR	Fst,XP-EHH
PLEKHG1	ensembl	Gallus_gallus.GRCg6a	3	48624389	48741485	Fst,XP-EHH,XP-CLR	XP-EHH,XP-CLR
HSF2	ensembl	Gallus_gallus.GRCg6a	3	61386544	61409041	Fst,XP-CLR	Fst,XP-CLR
GPRC6A	ensembl	Gallus_gallus.GRCg6a	3	63761182	63771757	Fst,XP-EHH	XP-EHH,XP-CLR
FAM162B	ensembl	Gallus_gallus.GRCg6a	3	63775429	63778379	XP-EHH,XP-CLR	XP-EHH,XP-CLR
KPNA5	ensembl	Gallus_gallus.GRCg6a	3	63782064	63799496	XP-EHH,XP-CLR	XP-EHH,XP-CLR
ZUP1	ensembl	Gallus_gallus.GRCg6a	3	63799081	63805160	XP-EHH,XP-CLR	XP-EHH,XP-CLR
ATRX	ensembl	Gallus_gallus.GRCg6a	4	12808926	12883679	Fst,XP-CLR	XP-EHH,XP-CLR
MFAP3L	ensembl	Gallus_gallus.GRCg6a	4	25273122	25277372	Fst,XP-EHH	XP-EHH,XP-CLR
GALNTL6	ensembl	Gallus_gallus.GRCg6a	4	42753708	43184699	XP-EHH,XP-CLR	XP-EHH,XP-CLR
ADGRL3	ensembl	Gallus_gallus.GRCg6a	4	47983446	48374220	Fst,XP-CLR	Fst,XP-EHH
FAT4	ensembl	Gallus_gallus.GRCg6a	4	52507987	52651583	Fst,XP-CLR	Fst,XP-EHH,XP-CLR
TUSC3	ensembl	Gallus_gallus.GRCg6a	4	63620950	63732824	Fst,XP-CLR	Fst,XP-EHH,XP-CLR
NFXL1	ensembl	Gallus_gallus.GRCg6a	4	66591368	66632326	Fst,XP-EHH	Fst,XP-EHH
STK32B	ensembl	Gallus_gallus.GRCg6a	4	78931174	79053674	Fst,XP-CLR	Fst,XP-CLR
EVC2	ensembl	Gallus_gallus.GRCg6a	4	79084298	79147207	Fst,XP-CLR	Fst,XP-EHH,XP-CLR
PTPRA	ensembl	Gallus_gallus.GRCg6a	4	88545151	88643132	Fst,XP-CLR	Fst,XP-EHH
MEIS2	ensembl	Gallus_gallus.GRCg6a	5	31437974	31606534	Fst,XP-EHH,XP-CLR	Fst,XP-EHH,XP-CLR
SLC25A21	ensembl	Gallus_gallus.GRCg6a	5	36951399	37178495	Fst,XP-CLR	Fst,XP-EHH,XP-CLR
NRXN3	ensembl	Gallus_gallus.GRCg6a	5	39775061	40667438	Fst,XP-CLR	Fst,XP-CLR
TLL2	ensembl	Gallus_gallus.GRCg6a	6	17425485	17478708	Fst,XP-CLR	Fst,XP-EHH
STAMBPL1	ensembl	Gallus_gallus.GRCg6a	6	20042684	20062218	Fst,XP-CLR	Fst,XP-EHH
HECTD2	ensembl	Gallus_gallus.GRCg6a	6	20620876	20653897	Fst,XP-EHH,XP-CLR	Fst,XP-EHH,XP-CLR
EXOC6	ensembl	Gallus_gallus.GRCg6a	6	21538202	21623893	Fst,XP-CLR	Fst,XP-EHH,XP-CLR
HHEX	ensembl	Gallus_gallus.GRCg6a	6	21666750	21671233	Fst,XP-EHH	Fst,XP-EHH
CPEB3	ensembl	Gallus_gallus.GRCg6a	6	21812767	21889131	Fst,XP-CLR	Fst,XP-EHH,XP-CLR
ZNF385B	ensembl	Gallus_gallus.GRCg6a	7	14842857	14976181	Fst,XP-CLR	Fst,XP-CLR
KALRN	ensembl	Gallus_gallus.GRCg6a	7	27415443	27857542	Fst,XP-CLR	Fst,XP-EHH,XP-CLR
UMPS	ensembl	Gallus_gallus.GRCg6a	7	27861069	27866904	Fst,XP-CLR	Fst,XP-CLR
ITGB5	ensembl	Gallus_gallus.GRCg6a	7	27871850	27912771	Fst,XP-CLR	Fst,XP-CLR
SNX4	ensembl	Gallus_gallus.GRCg6a	7	28087994	28116724	XP-EHH,XP-CLR	Fst,XP-CLR
LRP1B	ensembl	Gallus_gallus.GRCg6a	7	31850143	32428239	Fst,XP-EHH,XP-CLR	Fst,XP-CLR
VAV3	ensembl	Gallus_gallus.GRCg6a	8	1386094	1534129	Fst,XP-EHH	Fst,XP-EHH
DENND1B	ensembl	Gallus_gallus.GRCg6a	8	2721709	2868051	Fst,XP-CLR	Fst,XP-EHH
ST6GALNAC3	ensembl	Gallus_gallus.GRCg6a	8	19735941	19930919	Fst,XP-CLR	Fst,XP-CLR
BEND5	ensembl	Gallus_gallus.GRCg6a	8	23047528	23885562	Fst,XP-EHH	Fst,XP-EHH
ADGRG1	ensembl	Gallus_gallus.GRCg6a	11	532295	541816	Fst,XP-CLR	Fst,XP-EHH
GOT2	ensembl	Gallus_gallus.GRCg6a	11	1474237	1485084	Fst,XP-EHH	Fst,XP-EHH
CALB2	ensembl	Gallus_gallus.GRCg6a	11	1487565	1492223	Fst,XP-EHH	Fst,XP-EHH
FTO	ensembl	Gallus_gallus.GRCg6a	11	4645274	4873781	Fst,XP-CLR	Fst,XP-EHH,XP-CLR
CDH13	ensembl	Gallus_gallus.GRCg6a	11	15966487	16395265	Fst,XP-EHH,XP-CLR	Fst,XP-EHH,XP-CLR
TCF25	ensembl	Gallus_gallus.GRCg6a	11	18820548	18838454	Fst,XP-CLR	Fst,XP-CLR
MC1R	ensembl	Gallus_gallus.GRCg6a	11	18840387	18841759	Fst,XP-CLR	Fst,XP-CLR
TUBB3	ensembl	Gallus_gallus.GRCg6a	11	18842577	18845331	Fst,XP-CLR	Fst,XP-CLR
GRM7	ensembl	Gallus_gallus.GRCg6a	12	19261785	19486230	Fst,XP-CLR	XP-EHH,XP-CLR
EBF1	ensembl	Gallus_gallus.GRCg6a	13	11388767	11649631	Fst,XP-EHH	Fst,XP-EHH,XP-CLR
H2AFY	ensembl	Gallus_gallus.GRCg6a	13	16116567	16161844	Fst,XP-EHH,XP-CLR	Fst,XP-EHH,XP-CLR
DDX46	ensembl	Gallus_gallus.GRCg6a	13	16391606	16409679	Fst,XP-EHH,XP-CLR	Fst,XP-EHH,XP-CLR
CAMLG	ensembl	Gallus_gallus.GRCg6a	13	16412239	16415262	XP-EHH,XP-CLR	XP-EHH,XP-CLR
SEC24A	ensembl	Gallus_gallus.GRCg6a	13	16416762	16440002	Fst,XP-EHH,XP-CLR	Fst,XP-EHH,XP-CLR
SAR1B	ensembl	Gallus_gallus.GRCg6a	13	16440102	16452190	Fst,XP-EHH	Fst,XP-EHH
STX2	ensembl	Gallus_gallus.GRCg6a	15	3215557	3505480	Fst,XP-EHH	Fst,XP-EHH,XP-CLR
RIMBP2	ensembl	Gallus_gallus.GRCg6a	15	3506970	3627749	Fst,XP-CLR	Fst,XP-EHH,XP-CLR
MSI1	ensembl	Gallus_gallus.GRCg6a	15	9624166	9651621	Fst,XP-CLR	Fst,XP-CLR
PLA2G1B	ensembl	Gallus_gallus.GRCg6a	15	9655323	9657040	Fst,XP-CLR	Fst,XP-CLR
TRIM7.2	ensembl	Gallus_gallus.GRCg6a	16	2349021	2458853	Fst,XP-EHH,XP-CLR	Fst,XP-EHH,XP-CLR
IL4I1	ensembl	Gallus_gallus.GRCg6a	16	2367597	2478250	Fst,XP-EHH,XP-CLR	Fst,XP-EHH,XP-CLR
RPL12	ensembl	Gallus_gallus.GRCg6a	17	1924726	1946331	Fst,XP-EHH	Fst,XP-EHH
ZMYND19	ensembl	Gallus_gallus.GRCg6a	17	1931676	1938932	Fst,XP-EHH	Fst,XP-EHH
TNC	ensembl	Gallus_gallus.GRCg6a	17	3013995	3098173	Fst,XP-CLR	Fst,XP-EHH,XP-CLR
GTF3C5	ensembl	Gallus_gallus.GRCg6a	17	7080384	7087304	Fst,XP-CLR	Fst,XP-CLR
ARHGAP44	ensembl	Gallus_gallus.GRCg6a	18	2212800	2231061	Fst,XP-CLR	Fst,XP-CLR
HELZ	ensembl	Gallus_gallus.GRCg6a	18	7145327	7217148	Fst,XP-CLR	Fst,XP-EHH,XP-CLR
ABR	ensembl	Gallus_gallus.GRCg6a	19	6464720	6487543	Fst,XP-CLR	Fst,XP-EHH
NFATC2	ensembl	Gallus_gallus.GRCg6a	20	13171132	13253864	Fst,XP-CLR	Fst,XP-CLR
ANP32E	ensembl	Gallus_gallus.GRCg6a	25	639275	652509	Fst,XP-CLR	Fst,XP-EHH,XP-CLR
NAV1	ensembl	Gallus_gallus.GRCg6a	26	629113	668761	Fst,XP-EHH	Fst,XP-EHH,XP-CLR
ASIC2	ensembl	Gallus_gallus.GRCg6a	27	4187017	4266979	Fst,XP-CLR	Fst,XP-EHH,XP-CLR
EFNA2	ensembl	Gallus_gallus.GRCg6a	28	3202721	3234192	Fst,XP-CLR	Fst,XP-CLR

## Sheet: Sheet2
Gene name	Database	Reference Genome	Chr	Gene position		Methods	Methods
gene_name "EP300"	ensembl	Gallus_gallus.GRCg6a	1	49780325	49836356	Fst,XP-EHH,XP-CLR	Fst,XP-EHH,XP-CLR
gene_name "SYN3"	ensembl	Gallus_gallus.GRCg6a	1	53021721	53223751	Fst,XP-CLR	Fst,XP-EHH,XP-CLR
gene_name "BTBD11"	ensembl	Gallus_gallus.GRCg6a	1	53377416	53545431	Fst,XP-EHH	Fst,XP-EHH
gene_name "PARPBP"	ensembl	Gallus_gallus.GRCg6a	1	55369893	55417954	Fst,XP-EHH	Fst,XP-CLR
gene_name "WASHC3"	ensembl	Gallus_gallus.GRCg6a	1	55450039	55465325	Fst,XP-EHH	Fst,XP-CLR
gene_name "GPR19"	ensembl	Gallus_gallus.GRCg6a	1	71980272	71988795	Fst,XP-CLR	Fst,XP-EHH
gene_name "FAR2"	ensembl	Gallus_gallus.GRCg6a	1	73191857	73320608	Fst,XP-CLR	Fst,XP-EHH,XP-CLR
gene_name "MED17"	ensembl	Gallus_gallus.GRCg6a	1	187090984	187108246	Fst,XP-CLR	XP-EHH,XP-CLR
gene_name "GAB2"	ensembl	Gallus_gallus.GRCg6a	1	193942684	194025658	Fst,XP-CLR	Fst,XP-EHH
gene_name "WNT11"	ensembl	Gallus_gallus.GRCg6a	1	195315169	195341425	Fst,XP-EHH	Fst,XP-EHH,XP-CLR
gene_name "WNT9A"	ensembl	Gallus_gallus.GRCg6a	2	2665702	2717022	Fst,XP-EHH,XP-CLR	XP-EHH,XP-CLR
gene_name "PRKAG2"	ensembl	Gallus_gallus.GRCg6a	2	6368885	6550794	Fst,XP-CLR	Fst,XP-EHH,XP-CLR
gene_name "GALNT11"	ensembl	Gallus_gallus.GRCg6a	2	6578374	6618231	Fst,XP-EHH	Fst,XP-EHH,XP-CLR
gene_name "KMT2C"	ensembl	Gallus_gallus.GRCg6a	2	6621972	6760289	Fst,XP-EHH	Fst,XP-EHH,XP-CLR
gene_name "INSIG1"	ensembl	Gallus_gallus.GRCg6a	2	7910368	7918977	XP-EHH,XP-CLR	XP-EHH,XP-CLR
gene_name "RBM33"	ensembl	Gallus_gallus.GRCg6a	2	8053974	8140763	Fst,XP-EHH,XP-CLR	Fst,XP-EHH,XP-CLR
gene_name "SHH"	ensembl	Gallus_gallus.GRCg6a	2	8166209	8175880	Fst,XP-EHH,XP-CLR	Fst,XP-EHH
gene_name "LMBR1"	ensembl	Gallus_gallus.GRCg6a	2	8517673	8568953	Fst,XP-EHH,XP-CLR	Fst,XP-EHH,XP-CLR
gene_name "NOM1"	ensembl	Gallus_gallus.GRCg6a	2	8600621	8614906	Fst,XP-EHH	Fst,XP-EHH,XP-CLR
gene_name "MNX1"	ensembl	Gallus_gallus.GRCg6a	2	8624610	8627626	XP-EHH,XP-CLR	Fst,XP-EHH,XP-CLR
gene_name "UBE3C"	ensembl	Gallus_gallus.GRCg6a	2	8668167	8731922	Fst,XP-EHH	Fst,XP-EHH,XP-CLR
gene_name "DNAJB6"	ensembl	Gallus_gallus.GRCg6a	2	8738366	8788229	Fst,XP-EHH,XP-CLR	Fst,XP-EHH,XP-CLR
gene_name "PTPRN2"	ensembl	Gallus_gallus.GRCg6a	2	8874767	9429088	Fst,XP-EHH,XP-CLR	Fst,XP-EHH,XP-CLR
gene_name "CDK14"	ensembl	Gallus_gallus.GRCg6a	2	21788601	22097425	Fst,XP-CLR	XP-EHH,XP-CLR
gene_name "CRPPA"	ensembl	Gallus_gallus.GRCg6a	2	28279818	28389303	Fst,XP-CLR	Fst,XP-EHH,XP-CLR
gene_name "BBS9"	ensembl	Gallus_gallus.GRCg6a	2	47626395	47911248	Fst,XP-EHH,XP-CLR	XP-EHH,XP-CLR
gene_name "FBXL7"	ensembl	Gallus_gallus.GRCg6a	2	75831410	75998658	Fst,XP-EHH	Fst,XP-EHH
gene_name "AKAIN1"	ensembl	Gallus_gallus.GRCg6a	2	100257486	100276143	Fst,XP-CLR	XP-EHH,XP-CLR
gene_name "SNTG1"	ensembl	Gallus_gallus.GRCg6a	2	108764816	109090785	Fst,XP-CLR	Fst,XP-EHH
gene_name "RNF19A"	ensembl	Gallus_gallus.GRCg6a	2	128339132	128375825	XP-EHH,XP-CLR	Fst,XP-EHH
gene_name "MTIF2"	ensembl	Gallus_gallus.GRCg6a	3	77845	88773	Fst,XP-CLR	Fst,XP-CLR
gene_name "PRORSD1P"	ensembl	Gallus_gallus.GRCg6a	3	88895	91751	Fst,XP-CLR	Fst,XP-CLR
gene_name "CCDC88A"	ensembl	Gallus_gallus.GRCg6a	3	96212	167859	Fst,XP-CLR	Fst,XP-CLR
gene_name "PLEKHH2"	ensembl	Gallus_gallus.GRCg6a	3	25256109	25303550	Fst,XP-EHH	XP-EHH,XP-CLR
gene_name "LRPPRC"	ensembl	Gallus_gallus.GRCg6a	3	25371305	25456660	Fst,XP-EHH,XP-CLR	Fst,XP-EHH,XP-CLR
gene_name "PPM1B"	ensembl	Gallus_gallus.GRCg6a	3	25523064	25581617	Fst,XP-CLR	Fst,XP-EHH
gene_name "PLEKHG1"	ensembl	Gallus_gallus.GRCg6a	3	48624389	48741485	Fst,XP-EHH,XP-CLR	XP-EHH,XP-CLR
gene_name "HSF2"	ensembl	Gallus_gallus.GRCg6a	3	61386544	61409041	Fst,XP-CLR	Fst,XP-CLR
gene_name "GPRC6A"	ensembl	Gallus_gallus.GRCg6a	3	63761182	63771757	Fst,XP-EHH	XP-EHH,XP-CLR
gene_name "FAM162B"	ensembl	Gallus_gallus.GRCg6a	3	63775429	63778379	XP-EHH,XP-CLR	XP-EHH,XP-CLR
gene_name "KPNA5"	ensembl	Gallus_gallus.GRCg6a	3	63782064	63799496	XP-EHH,XP-CLR	XP-EHH,XP-CLR
gene_name "ZUP1"	ensembl	Gallus_gallus.GRCg6a	3	63799081	63805160	XP-EHH,XP-CLR	XP-EHH,XP-CLR
gene_name "ATRX"	ensembl	Gallus_gallus.GRCg6a	4	12808926	12883679	Fst,XP-CLR	XP-EHH,XP-CLR
gene_name "MFAP3L"	ensembl	Gallus_gallus.GRCg6a	4	25273122	25277372	Fst,XP-EHH	XP-EHH,XP-CLR
gene_name "GALNTL6"	ensembl	Gallus_gallus.GRCg6a	4	42753708	43184699	XP-EHH,XP-CLR	XP-EHH,XP-CLR
gene_name "ADGRL3"	ensembl	Gallus_gallus.GRCg6a	4	47983446	48374220	Fst,XP-CLR	Fst,XP-EHH
gene_name "FAT4"	ensembl	Gallus_gallus.GRCg6a	4	52507987	52651583	Fst,XP-CLR	Fst,XP-EHH,XP-CLR
gene_name "TUSC3"	ensembl	Gallus_gallus.GRCg6a	4	63620950	63732824	Fst,XP-CLR	Fst,XP-EHH,XP-CLR
gene_name "NFXL1"	ensembl	Gallus_gallus.GRCg6a	4	66591368	66632326	Fst,XP-EHH	Fst,XP-EHH
gene_name "STK32B"	ensembl	Gallus_gallus.GRCg6a	4	78931174	79053674	Fst,XP-CLR	Fst,XP-CLR
gene_name "EVC2"	ensembl	Gallus_gallus.GRCg6a	4	79084298	79147207	Fst,XP-CLR	Fst,XP-EHH,XP-CLR
gene_name "PTPRA"	ensembl	Gallus_gallus.GRCg6a	4	88545151	88643132	Fst,XP-CLR	Fst,XP-EHH
gene_name "MEIS2"	ensembl	Gallus_gallus.GRCg6a	5	31437974	31606534	Fst,XP-EHH,XP-CLR	Fst,XP-EHH,XP-CLR
gene_name "SLC25A21"	ensembl	Gallus_gallus.GRCg6a	5	36951399	37178495	Fst,XP-CLR	Fst,XP-EHH,XP-CLR
gene_name "NRXN3"	ensembl	Gallus_gallus.GRCg6a	5	39775061	40667438	Fst,XP-CLR	Fst,XP-CLR
gene_name "TLL2"	ensembl	Gallus_gallus.GRCg6a	6	17425485	17478708	Fst,XP-CLR	Fst,XP-EHH
gene_name "STAMBPL1"	ensembl	Gallus_gallus.GRCg6a	6	20042684	20062218	Fst,XP-CLR	Fst,XP-EHH
gene_name "HECTD2"	ensembl	Gallus_gallus.GRCg6a	6	20620876	20653897	Fst,XP-EHH,XP-CLR	Fst,XP-EHH,XP-CLR
gene_name "EXOC6"	ensembl	Gallus_gallus.GRCg6a	6	21538202	21623893	Fst,XP-CLR	Fst,XP-EHH,XP-CLR
gene_name "HHEX"	ensembl	Gallus_gallus.GRCg6a	6	21666750	21671233	Fst,XP-EHH	Fst,XP-EHH
gene_name "CPEB3"	ensembl	Gallus_gallus.GRCg6a	6	21812767	21889131	Fst,XP-CLR	Fst,XP-EHH,XP-CLR
gene_name "ZNF385B"	ensembl	Gallus_gallus.GRCg6a	7	14842857	14976181	Fst,XP-CLR	Fst,XP-CLR
gene_name "KALRN"	ensembl	Gallus_gallus.GRCg6a	7	27415443	27857542	Fst,XP-CLR	Fst,XP-EHH,XP-CLR
gene_name "UMPS"	ensembl	Gallus_gallus.GRCg6a	7	27861069	27866904	Fst,XP-CLR	Fst,XP-CLR
gene_name "ITGB5"	ensembl	Gallus_gallus.GRCg6a	7	27871850	27912771	Fst,XP-CLR	Fst,XP-CLR
gene_name "SNX4"	ensembl	Gallus_gallus.GRCg6a	7	28087994	28116724	XP-EHH,XP-CLR	Fst,XP-CLR
gene_name "LRP1B"	ensembl	Gallus_gallus.GRCg6a	7	31850143	32428239	Fst,XP-EHH,XP-CLR	Fst,XP-CLR
gene_name "VAV3"	ensembl	Gallus_gallus.GRCg6a	8	1386094	1534129	Fst,XP-EHH	Fst,XP-EHH
gene_name "DENND1B"	ensembl	Gallus_gallus.GRCg6a	8	2721709	2868051	Fst,XP-CLR	Fst,XP-EHH
gene_name "ST6GALNAC3"	ensembl	Gallus_gallus.GRCg6a	8	19735941	19930919	Fst,XP-CLR	Fst,XP-CLR
gene_name "BEND5"	ensembl	Gallus_gallus.GRCg6a	8	23047528	23885562	Fst,XP-EHH	Fst,XP-EHH
gene_name "ADGRG1"	ensembl	Gallus_gallus.GRCg6a	11	532295	541816	Fst,XP-CLR	Fst,XP-EHH
gene_name "GOT2"	ensembl	Gallus_gallus.GRCg6a	11	1474237	1485084	Fst,XP-EHH	Fst,XP-EHH
gene_name "CALB2"	ensembl	Gallus_gallus.GRCg6a	11	1487565	1492223	Fst,XP-EHH	Fst,XP-EHH
gene_name "FTO"	ensembl	Gallus_gallus.GRCg6a	11	4645274	4873781	Fst,XP-CLR	Fst,XP-EHH,XP-CLR
gene_name "CDH13"	ensembl	Gallus_gallus.GRCg6a	11	15966487	16395265	Fst,XP-EHH,XP-CLR	Fst,XP-EHH,XP-CLR
gene_name "TCF25"	ensembl	Gallus_gallus.GRCg6a	11	18820548	18838454	Fst,XP-CLR	Fst,XP-CLR
gene_name "MC1R"	ensembl	Gallus_gallus.GRCg6a	11	18840387	18841759	Fst,XP-CLR	Fst,XP-CLR
gene_name "TUBB3"	ensembl	Gallus_gallus.GRCg6a	11	18842577	18845331	Fst,XP-CLR	Fst,XP-CLR
gene_name "GRM7"	ensembl	Gallus_gallus.GRCg6a	12	19261785	19486230	Fst,XP-CLR	XP-EHH,XP-CLR
gene_name "EBF1"	ensembl	Gallus_gallus.GRCg6a	13	11388767	11649631	Fst,XP-EHH	Fst,XP-EHH,XP-CLR
gene_name "H2AFY"	ensembl	Gallus_gallus.GRCg6a	13	16116567	16161844	Fst,XP-EHH,XP-CLR	Fst,XP-EHH,XP-CLR
gene_name "DDX46"	ensembl	Gallus_gallus.GRCg6a	13	16391606	16409679	Fst,XP-EHH,XP-CLR	Fst,XP-EHH,XP-CLR
gene_name "CAMLG"	ensembl	Gallus_gallus.GRCg6a	13	16412239	16415262	XP-EHH,XP-CLR	XP-EHH,XP-CLR
gene_name "SEC24A"	ensembl	Gallus_gallus.GRCg6a	13	16416762	16440002	Fst,XP-EHH,XP-CLR	Fst,XP-EHH,XP-CLR
gene_name "SAR1B"	ensembl	Gallus_gallus.GRCg6a	13	16440102	16452190	Fst,XP-EHH	Fst,XP-EHH
gene_name "STX2"	ensembl	Gallus_gallus.GRCg6a	15	3215557	3505480	Fst,XP-EHH	Fst,XP-EHH,XP-CLR
gene_name "RIMBP2"	ensembl	Gallus_gallus.GRCg6a	15	3506970	3627749	Fst,XP-CLR	Fst,XP-EHH,XP-CLR
gene_name "MSI1"	ensembl	Gallus_gallus.GRCg6a	15	9624166	9651621	Fst,XP-CLR	Fst,XP-CLR
gene_name "PLA2G1B"	ensembl	Gallus_gallus.GRCg6a	15	9655323	9657040	Fst,XP-CLR	Fst,XP-CLR
gene_name "TRIM7.2"	ensembl	Gallus_gallus.GRCg6a	16	2349021	2458853	Fst,XP-EHH,XP-CLR	Fst,XP-EHH,XP-CLR
gene_name "IL4I1"	ensembl	Gallus_gallus.GRCg6a	16	2367597	2478250	Fst,XP-EHH,XP-CLR	Fst,XP-EHH,XP-CLR
gene_name "RPL12"	ensembl	Gallus_gallus.GRCg6a	17	1924726	1946331	Fst,XP-EHH	Fst,XP-EHH
gene_name "ZMYND19"	ensembl	Gallus_gallus.GRCg6a	17	1931676	1938932	Fst,XP-EHH	Fst,XP-EHH
gene_name "TNC"	ensembl	Gallus_gallus.GRCg6a	17	3013995	3098173	Fst,XP-CLR	Fst,XP-EHH,XP-CLR
gene_name "GTF3C5"	ensembl	Gallus_gallus.GRCg6a	17	7080384	7087304	Fst,XP-CLR	Fst,XP-CLR
gene_name "ARHGAP44"	ensembl	Gallus_gallus.GRCg6a	18	2212800	2231061	Fst,XP-CLR	Fst,XP-CLR
gene_name "HELZ"	ensembl	Gallus_gallus.GRCg6a	18	7145327	7217148	Fst,XP-CLR	Fst,XP-EHH,XP-CLR
gene_name "ABR"	ensembl	Gallus_gallus.GRCg6a	19	6464720	6487543	Fst,XP-CLR	Fst,XP-EHH
gene_name "NFATC2"	ensembl	Gallus_gallus.GRCg6a	20	13171132	13253864	Fst,XP-CLR	Fst,XP-CLR
gene_name "ANP32E"	ensembl	Gallus_gallus.GRCg6a	25	639275	652509	Fst,XP-CLR	Fst,XP-EHH,XP-CLR
gene_name "NAV1"	ensembl	Gallus_gallus.GRCg6a	26	629113	668761	Fst,XP-EHH	Fst,XP-EHH,XP-CLR
gene_name "ASIC2"	ensembl	Gallus_gallus.GRCg6a	27	4187017	4266979	Fst,XP-CLR	Fst,XP-EHH,XP-CLR
gene_name "EFNA2"	ensembl	Gallus_gallus.GRCg6a	28	3202721	3234192	Fst,XP-CLR	Fst,XP-CLR
Gene name	Database	Reference Genome	Chr	Gene position		Methods	Methods

## Sheet: Sheet3
gene_name "EP300"	ensembl	Gallus_gallus.GRCg6a	1	49780325	49836356	Fst,XP-EHH,XP-CLR
gene_name "SYN3"	ensembl	Gallus_gallus.GRCg6a	1	53021721	53223751	Fst,XP-EHH,XP-CLR
gene_name "BTBD11"	ensembl	Gallus_gallus.GRCg6a	1	53377416	53545431	Fst,XP-EHH
gene_name "PARPBP"	ensembl	Gallus_gallus.GRCg6a	1	55369893	55417954	Fst,XP-CLR
gene_name "WASHC3"	ensembl	Gallus_gallus.GRCg6a	1	55450039	55465325	Fst,XP-CLR
gene_name "GPR19"	ensembl	Gallus_gallus.GRCg6a	1	71980272	71988795	Fst,XP-EHH
gene_name "FAR2"	ensembl	Gallus_gallus.GRCg6a	1	73191857	73320608	Fst,XP-EHH,XP-CLR
gene_name "MED17"	ensembl	Gallus_gallus.GRCg6a	1	187090984	187108246	XP-EHH,XP-CLR
gene_name "GAB2"	ensembl	Gallus_gallus.GRCg6a	1	193942684	194025658	Fst,XP-EHH
gene_name "WNT11"	ensembl	Gallus_gallus.GRCg6a	1	195315169	195341425	Fst,XP-EHH,XP-CLR
gene_name "WNT9A"	ensembl	Gallus_gallus.GRCg6a	2	2665702	2717022	XP-EHH,XP-CLR
gene_name "PRKAG2"	ensembl	Gallus_gallus.GRCg6a	2	6368885	6550794	Fst,XP-EHH,XP-CLR
gene_name "GALNT11"	ensembl	Gallus_gallus.GRCg6a	2	6578374	6618231	Fst,XP-EHH,XP-CLR
gene_name "KMT2C"	ensembl	Gallus_gallus.GRCg6a	2	6621972	6760289	Fst,XP-EHH,XP-CLR
gene_name "INSIG1"	ensembl	Gallus_gallus.GRCg6a	2	7910368	7918977	XP-EHH,XP-CLR
gene_name "RBM33"	ensembl	Gallus_gallus.GRCg6a	2	8053974	8140763	Fst,XP-EHH,XP-CLR
gene_name "SHH"	ensembl	Gallus_gallus.GRCg6a	2	8166209	8175880	Fst,XP-EHH
gene_name "LMBR1"	ensembl	Gallus_gallus.GRCg6a	2	8517673	8568953	Fst,XP-EHH,XP-CLR
gene_name "NOM1"	ensembl	Gallus_gallus.GRCg6a	2	8600621	8614906	Fst,XP-EHH,XP-CLR
gene_name "MNX1"	ensembl	Gallus_gallus.GRCg6a	2	8624610	8627626	Fst,XP-EHH,XP-CLR
gene_name "UBE3C"	ensembl	Gallus_gallus.GRCg6a	2	8668167	8731922	Fst,XP-EHH,XP-CLR
gene_name "DNAJB6"	ensembl	Gallus_gallus.GRCg6a	2	8738366	8788229	Fst,XP-EHH,XP-CLR
gene_name "PTPRN2"	ensembl	Gallus_gallus.GRCg6a	2	8874767	9429088	Fst,XP-EHH,XP-CLR
gene_name "CDK14"	ensembl	Gallus_gallus.GRCg6a	2	21788601	22097425	XP-EHH,XP-CLR
gene_name "CRPPA"	ensembl	Gallus_gallus.GRCg6a	2	28279818	28389303	Fst,XP-EHH,XP-CLR
gene_name "BBS9"	ensembl	Gallus_gallus.GRCg6a	2	47626395	47911248	XP-EHH,XP-CLR
gene_name "FBXL7"	ensembl	Gallus_gallus.GRCg6a	2	75831410	75998658	Fst,XP-EHH
gene_name "AKAIN1"	ensembl	Gallus_gallus.GRCg6a	2	100257486	100276143	XP-EHH,XP-CLR
gene_name "SNTG1"	ensembl	Gallus_gallus.GRCg6a	2	108764816	109090785	Fst,XP-EHH
gene_name "RNF19A"	ensembl	Gallus_gallus.GRCg6a	2	128339132	128375825	Fst,XP-EHH
gene_name "MTIF2"	ensembl	Gallus_gallus.GRCg6a	3	77845	88773	Fst,XP-CLR
gene_name "PRORSD1P"	ensembl	Gallus_gallus.GRCg6a	3	88895	91751	Fst,XP-CLR
gene_name "CCDC88A"	ensembl	Gallus_gallus.GRCg6a	3	96212	167859	Fst,XP-CLR
gene_name "PLEKHH2"	ensembl	Gallus_gallus.GRCg6a	3	25256109	25303550	XP-EHH,XP-CLR
gene_name "LRPPRC"	ensembl	Gallus_gallus.GRCg6a	3	25371305	25456660	Fst,XP-EHH,XP-CLR
gene_name "PPM1B"	ensembl	Gallus_gallus.GRCg6a	3	25523064	25581617	Fst,XP-EHH
gene_name "PLEKHG1"	ensembl	Gallus_gallus.GRCg6a	3	48624389	48741485	XP-EHH,XP-CLR
gene_name "HSF2"	ensembl	Gallus_gallus.GRCg6a	3	61386544	61409041	Fst,XP-CLR
gene_name "GPRC6A"	ensembl	Gallus_gallus.GRCg6a	3	63761182	63771757	XP-EHH,XP-CLR
gene_name "FAM162B"	ensembl	Gallus_gallus.GRCg6a	3	63775429	63778379	XP-EHH,XP-CLR
gene_name "KPNA5"	ensembl	Gallus_gallus.GRCg6a	3	63782064	63799496	XP-EHH,XP-CLR
gene_name "ZUP1"	ensembl	Gallus_gallus.GRCg6a	3	63799081	63805160	XP-EHH,XP-CLR
gene_name "ATRX"	ensembl	Gallus_gallus.GRCg6a	4	12808926	12883679	XP-EHH,XP-CLR
gene_name "MFAP3L"	ensembl	Gallus_gallus.GRCg6a	4	25273122	25277372	XP-EHH,XP-CLR
gene_name "GALNTL6"	ensembl	Gallus_gallus.GRCg6a	4	42753708	43184699	XP-EHH,XP-CLR
gene_name "ADGRL3"	ensembl	Gallus_gallus.GRCg6a	4	47983446	48374220	Fst,XP-EHH
gene_name "FAT4"	ensembl	Gallus_gallus.GRCg6a	4	52507987	52651583	Fst,XP-EHH,XP-CLR
gene_name "TUSC3"	ensembl	Gallus_gallus.GRCg6a	4	63620950	63732824	Fst,XP-EHH,XP-CLR
gene_name "NFXL1"	ensembl	Gallus_gallus.GRCg6a	4	66591368	66632326	Fst,XP-EHH
gene_name "STK32B"	ensembl	Gallus_gallus.GRCg6a	4	78931174	79053674	Fst,XP-CLR
gene_name "EVC2"	ensembl	Gallus_gallus.GRCg6a	4	79084298	79147207	Fst,XP-EHH,XP-CLR
gene_name "PTPRA"	ensembl	Gallus_gallus.GRCg6a	4	88545151	88643132	Fst,XP-EHH
gene_name "MEIS2"	ensembl	Gallus_gallus.GRCg6a	5	31437974	31606534	Fst,XP-EHH,XP-CLR
gene_name "SLC25A21"	ensembl	Gallus_gallus.GRCg6a	5	36951399	37178495	Fst,XP-EHH,XP-CLR
gene_name "NRXN3"	ensembl	Gallus_gallus.GRCg6a	5	39775061	40667438	Fst,XP-CLR
gene_name "TLL2"	ensembl	Gallus_gallus.GRCg6a	6	17425485	17478708	Fst,XP-EHH
gene_name "STAMBPL1"	ensembl	Gallus_gallus.GRCg6a	6	20042684	20062218	Fst,XP-EHH
gene_name "HECTD2"	ensembl	Gallus_gallus.GRCg6a	6	20620876	20653897	Fst,XP-EHH,XP-CLR
gene_name "EXOC6"	ensembl	Gallus_gallus.GRCg6a	6	21538202	21623893	Fst,XP-EHH,XP-CLR
gene_name "HHEX"	ensembl	Gallus_gallus.GRCg6a	6	21666750	21671233	Fst,XP-EHH
gene_name "CPEB3"	ensembl	Gallus_gallus.GRCg6a	6	21812767	21889131	Fst,XP-EHH,XP-CLR
gene_name "ZNF385B"	ensembl	Gallus_gallus.GRCg6a	7	14842857	14976181	Fst,XP-CLR
gene_name "KALRN"	ensembl	Gallus_gallus.GRCg6a	7	27415443	27857542	Fst,XP-EHH,XP-CLR
gene_name "UMPS"	ensembl	Gallus_gallus.GRCg6a	7	27861069	27866904	Fst,XP-CLR
gene_name "ITGB5"	ensembl	Gallus_gallus.GRCg6a	7	27871850	27912771	Fst,XP-CLR
gene_name "SNX4"	ensembl	Gallus_gallus.GRCg6a	7	28087994	28116724	Fst,XP-CLR
gene_name "LRP1B"	ensembl	Gallus_gallus.GRCg6a	7	31850143	32428239	Fst,XP-CLR
gene_name "VAV3"	ensembl	Gallus_gallus.GRCg6a	8	1386094	1534129	Fst,XP-EHH
gene_name "DENND1B"	ensembl	Gallus_gallus.GRCg6a	8	2721709	2868051	Fst,XP-EHH
gene_name "ST6GALNAC3"	ensembl	Gallus_gallus.GRCg6a	8	19735941	19930919	Fst,XP-CLR
gene_name "BEND5"	ensembl	Gallus_gallus.GRCg6a	8	23047528	23885562	Fst,XP-EHH
gene_name "ADGRG1"	ensembl	Gallus_gallus.GRCg6a	11	532295	541816	Fst,XP-EHH
gene_name "GOT2"	ensembl	Gallus_gallus.GRCg6a	11	1474237	1485084	Fst,XP-EHH
gene_name "CALB2"	ensembl	Gallus_gallus.GRCg6a	11	1487565	1492223	Fst,XP-EHH
gene_name "FTO"	ensembl	Gallus_gallus.GRCg6a	11	4645274	4873781	Fst,XP-EHH,XP-CLR
gene_name "CDH13"	ensembl	Gallus_gallus.GRCg6a	11	15966487	16395265	Fst,XP-EHH,XP-CLR
gene_name "TCF25"	ensembl	Gallus_gallus.GRCg6a	11	18820548	18838454	Fst,XP-CLR
gene_name "MC1R"	ensembl	Gallus_gallus.GRCg6a	11	18840387	18841759	Fst,XP-CLR
gene_name "TUBB3"	ensembl	Gallus_gallus.GRCg6a	11	18842577	18845331	Fst,XP-CLR
gene_name "GRM7"	ensembl	Gallus_gallus.GRCg6a	12	19261785	19486230	XP-EHH,XP-CLR
gene_name "EBF1"	ensembl	Gallus_gallus.GRCg6a	13	11388767	11649631	Fst,XP-EHH,XP-CLR
gene_name "H2AFY"	ensembl	Gallus_gallus.GRCg6a	13	16116567	16161844	Fst,XP-EHH,XP-CLR
gene_name "DDX46"	ensembl	Gallus_gallus.GRCg6a	13	16391606	16409679	Fst,XP-EHH,XP-CLR
gene_name "CAMLG"	ensembl	Gallus_gallus.GRCg6a	13	16412239	16415262	XP-EHH,XP-CLR
gene_name "SEC24A"	ensembl	Gallus_gallus.GRCg6a	13	16416762	16440002	Fst,XP-EHH,XP-CLR
gene_name "SAR1B"	ensembl	Gallus_gallus.GRCg6a	13	16440102	16452190	Fst,XP-EHH
gene_name "STX2"	ensembl	Gallus_gallus.GRCg6a	15	3215557	3505480	Fst,XP-EHH,XP-CLR
gene_name "RIMBP2"	ensembl	Gallus_gallus.GRCg6a	15	3506970	3627749	Fst,XP-EHH,XP-CLR
gene_name "MSI1"	ensembl	Gallus_gallus.GRCg6a	15	9624166	9651621	Fst,XP-CLR
gene_name "PLA2G1B"	ensembl	Gallus_gallus.GRCg6a	15	9655323	9657040	Fst,XP-CLR
gene_name "TRIM7.2"	ensembl	Gallus_gallus.GRCg6a	16	2349021	2458853	Fst,XP-EHH,XP-CLR
gene_name "IL4I1"	ensembl	Gallus_gallus.GRCg6a	16	2367597	2478250	Fst,XP-EHH,XP-CLR
gene_name "RPL12"	ensembl	Gallus_gallus.GRCg6a	17	1924726	1946331	Fst,XP-EHH
gene_name "ZMYND19"	ensembl	Gallus_gallus.GRCg6a	17	1931676	1938932	Fst,XP-EHH
gene_name "TNC"	ensembl	Gallus_gallus.GRCg6a	17	3013995	3098173	Fst,XP-EHH,XP-CLR
gene_name "GTF3C5"	ensembl	Gallus_gallus.GRCg6a	17	7080384	7087304	Fst,XP-CLR
gene_name "ARHGAP44"	ensembl	Gallus_gallus.GRCg6a	18	2212800	2231061	Fst,XP-CLR
gene_name "HELZ"	ensembl	Gallus_gallus.GRCg6a	18	7145327	7217148	Fst,XP-EHH,XP-CLR
gene_name "ABR"	ensembl	Gallus_gallus.GRCg6a	19	6464720	6487543	Fst,XP-EHH
gene_name "NFATC2"	ensembl	Gallus_gallus.GRCg6a	20	13171132	13253864	Fst,XP-CLR
gene_name "ANP32E"	ensembl	Gallus_gallus.GRCg6a	25	639275	652509	Fst,XP-EHH,XP-CLR
gene_name "NAV1"	ensembl	Gallus_gallus.GRCg6a	26	629113	668761	Fst,XP-EHH,XP-CLR
gene_name "ASIC2"	ensembl	Gallus_gallus.GRCg6a	27	4187017	4266979	Fst,XP-EHH,XP-CLR
gene_name "EFNA2"	ensembl	Gallus_gallus.GRCg6a	28	3202721	3234192	Fst,XP-CLR
Gene name	Database	Reference Genome	Chr	Gene position		Methods
