# Supplementary material for: Whole Genome Resequencing Revealed the Genetic Relationship and Selected Regions among Baicheng-You, Beijing-You, and European-Origin Broilers
Source: Biology (Basel). 2023 Nov 3;12(11):1397. doi: 10.3390/biology12111397 (PMC10669838; doi:10.3390/biology12111397)
Supplement: Supplementary file 1 [file biology-12-01397-s001.zip › Table S2.xlsx]

## Sheet: Sheet1
Table S2. Quality-control for filtering SNPs
Step	Quality-control criteria	Number of SNPs
1	Unassigned to nuclear chromosome locations	127
2	Less than 85% of all the individuals	727020
3	More than two alleles	143354
4	Heterozygous in sex chromosome	763022
5	MAF < 0.1	8019855
6	Deviation from Hardy-Weinberg equilibrium (P < 0.01) in autosomes	991752
All		10645130
