# Supplementary material for: Whole Genome Resequencing Revealed the Genetic Relationship and Selected Regions among Baicheng-You, Beijing-You, and European-Origin Broilers
Source: Biology (Basel). 2023 Nov 3;12(11):1397. doi: 10.3390/biology12111397 (PMC10669838; doi:10.3390/biology12111397)
Supplement: Supplementary file 1 [file biology-12-01397-s001.zip › Table S3.xlsx]

## Sheet: Sheet1
Table S3. Candidate genes between Beijing-You and European-origin broilers (BRs) identified by the FST method
Gene name	Database	Reference genome	Selected region	Chr	Gene position
SBF1	ensembl	Gallus_gallus.GRCg6a	1	1	1216193	1275443
IRF5	ensembl	Gallus_gallus.GRCg6a	2	1	1303775	1313361
TNPO3	ensembl	Gallus_gallus.GRCg6a	3	1	1323611	1333029
AHCYL2	ensembl	Gallus_gallus.GRCg6a	6	1	1354962	1392842
PFKFB3	ensembl	Gallus_gallus.GRCg6a	7	1	4138801	4175957
SFMBT2	ensembl	Gallus_gallus.GRCg6a	36	1	4524285	4616058
CCDC3	ensembl	Gallus_gallus.GRCg6a	40	1	7161428	7200482
PHYH	ensembl	Gallus_gallus.GRCg6a	41	1	7269227	7281113
BEND7	ensembl	Gallus_gallus.GRCg6a	45	1	7324436	7372660
CACNA2D1	ensembl	Gallus_gallus.GRCg6a	48	1	10375977	10734880
MAGI2	ensembl	Gallus_gallus.GRCg6a	49	1	11833981	12556826
PTPN12	ensembl	Gallus_gallus.GRCg6a	51	1	12711371	12781126
PSMC2	ensembl	Gallus_gallus.GRCg6a	52	1	13132814	13140156
RINT1	ensembl	Gallus_gallus.GRCg6a	54	1	14138452	14150312
ATXN7L1	ensembl	Gallus_gallus.GRCg6a	57	1	14159516	14267311
ZBED4	ensembl	Gallus_gallus.GRCg6a	70	1	19001040	19019216
CRELD2	ensembl	Gallus_gallus.GRCg6a	71	1	19045087	19056483
LSMEM1	ensembl	Gallus_gallus.GRCg6a	75	1	27049177	27056263
DOCK4	ensembl	Gallus_gallus.GRCg6a	77	1	27163396	27407139
IMMP2L	ensembl	Gallus_gallus.GRCg6a	78	1	27428136	27876726
CNOT4	ensembl	Gallus_gallus.GRCg6a	81	1	47775838	47846899
SREBF2	ensembl	Gallus_gallus.GRCg6a	82	1	49494257	49513013
LARGE1	ensembl	Gallus_gallus.GRCg6a	101	1	52678868	52954337
SYN3	ensembl	Gallus_gallus.GRCg6a	104	1	53021721	53223751
TIMP3	ensembl	Gallus_gallus.GRCg6a	111	1	53094947	53127580
FBXO7	ensembl	Gallus_gallus.GRCg6a	112	1	53227761	53241371
BPIFC	ensembl	Gallus_gallus.GRCg6a	114	1	53270492	53286236
BTBD11	ensembl	Gallus_gallus.GRCg6a	115	1	53377416	53545431
POLR3B	ensembl	Gallus_gallus.GRCg6a	132	1	53811388	53878902
NUAK1	ensembl	Gallus_gallus.GRCg6a	137	1	53933066	53978011
C12orf75	ensembl	Gallus_gallus.GRCg6a	155	1	54179279	54183383
WASHC4	ensembl	Gallus_gallus.GRCg6a	159	1	54247464	54284004
SLC41A2	ensembl	Gallus_gallus.GRCg6a	170	1	54333887	54374347
CHST11	ensembl	Gallus_gallus.GRCg6a	180	1	54386968	54542011
PAH	ensembl	Gallus_gallus.GRCg6a	229	1	55078825	55114899
IGF-I	ensembl	Gallus_gallus.GRCg6a	234	1	55281097	55330373
PARPBP	ensembl	Gallus_gallus.GRCg6a	240	1	55369893	55417954
PMCH	ensembl	Gallus_gallus.GRCg6a	240	1	55372179	55373646
NUP37	ensembl	Gallus_gallus.GRCg6a	248	1	55418026	55444014
WASHC3	ensembl	Gallus_gallus.GRCg6a	260	1	55450039	55465325
DRAM1	ensembl	Gallus_gallus.GRCg6a	270	1	55492486	55507806
GNPTAB	ensembl	Gallus_gallus.GRCg6a	275	1	55519674	55560047
CHPT1	ensembl	Gallus_gallus.GRCg6a	287	1	55571461	55590991
TBXAS1	ensembl	Gallus_gallus.GRCg6a	292	1	55750244	55990181
HIPK2	ensembl	Gallus_gallus.GRCg6a	342	1	56021548	56144368
KIAA1549	ensembl	Gallus_gallus.GRCg6a	349	1	56172463	56308924
KDM7A	ensembl	Gallus_gallus.GRCg6a	354	1	56677151	56731558
MKRN4P	ensembl	Gallus_gallus.GRCg6a	357	1	56779849	56801776
BRAF	ensembl	Gallus_gallus.GRCg6a	358	1	56921170	57002305
TMEM178B	ensembl	Gallus_gallus.GRCg6a	361	1	57035276	57246177
AGK	ensembl	Gallus_gallus.GRCg6a	373	1	57259624	57307928
CREB3L2	ensembl	Gallus_gallus.GRCg6a	374	1	57351612	57424085
DGKI	ensembl	Gallus_gallus.GRCg6a	375	1	57435331	57641794
PTN	ensembl	Gallus_gallus.GRCg6a	381	1	57668138	57738114
DENND5B	ensembl	Gallus_gallus.GRCg6a	384	1	59422545	59528716
SLC6A12	ensembl	Gallus_gallus.GRCg6a	385	1	60151819	60178280
EPS8	ensembl	Gallus_gallus.GRCg6a	390	1	62935249	63064741
PLEKHA5	ensembl	Gallus_gallus.GRCg6a	391	1	64349798	64514784
SOX5	ensembl	Gallus_gallus.GRCg6a	401	1	65833774	66173568
PARVB	ensembl	Gallus_gallus.GRCg6a	403	1	69116160	69172538
B4GALT4	ensembl	Gallus_gallus.GRCg6a	414	1	81391656	81407632
LSAMP	ensembl	Gallus_gallus.GRCg6a	422	1	82041116	83002376
CMSS1	ensembl	Gallus_gallus.GRCg6a	427	1	85718934	85945887
ADPRH	ensembl	Gallus_gallus.GRCg6a	428	1	93651767	93662293
PRKX	ensembl	Gallus_gallus.GRCg6a	435	1	129430004	129482027
COL4A1	ensembl	Gallus_gallus.GRCg6a	436	1	140138678	140249096
ARHGEF7	ensembl	Gallus_gallus.GRCg6a	437	1	140644742	140749677
MYCBP2	ensembl	Gallus_gallus.GRCg6a	444	1	155590325	155793849
NUFIP1	ensembl	Gallus_gallus.GRCg6a	448	1	168926223	168950766
ELMOD1	ensembl	Gallus_gallus.GRCg6a	454	1	181839724	181881942
MED17	ensembl	Gallus_gallus.GRCg6a	456	1	187090984	187108246
FAT3	ensembl	Gallus_gallus.GRCg6a	458	1	187671552	188016984
NOX4	ensembl	Gallus_gallus.GRCg6a	461	1	189025780	189161699
TYR	ensembl	Gallus_gallus.GRCg6a	462	1	189153122	189202896
GRM5	ensembl	Gallus_gallus.GRCg6a	468	1	189236711	189484068
TMEM135	ensembl	Gallus_gallus.GRCg6a	488	1	189832689	189999103
RAB30	ensembl	Gallus_gallus.GRCg6a	497	1	190343744	190384017
GAB2	ensembl	Gallus_gallus.GRCg6a	508	1	193942684	194025658
RSF1	ensembl	Gallus_gallus.GRCg6a	511	1	194375025	194427283
AQP11	ensembl	Gallus_gallus.GRCg6a	514	1	194448531	194462713
RAB6A	ensembl	Gallus_gallus.GRCg6a	522	1	196160546	196219266
FAM168A	ensembl	Gallus_gallus.GRCg6a	523	1	196231994	196379825
ARHGEF17	ensembl	Gallus_gallus.GRCg6a	524	1	196400110	196613874
HHATL	ensembl	Gallus_gallus.GRCg6a	527	2	2107464	2119611
WNT9A	ensembl	Gallus_gallus.GRCg6a	535	2	2665702	2717022
GALNT11	ensembl	Gallus_gallus.GRCg6a	540	2	6578374	6618231
KMT2C	ensembl	Gallus_gallus.GRCg6a	543	2	6621972	6760289
XRCC2	ensembl	Gallus_gallus.GRCg6a	552	2	6846550	6857229
PAXIP1	ensembl	Gallus_gallus.GRCg6a	562	2	7745717	7797697
RBM33	ensembl	Gallus_gallus.GRCg6a	563	2	8053974	8140763
SHH	ensembl	Gallus_gallus.GRCg6a	572	2	8166209	8175880
RNF32	ensembl	Gallus_gallus.GRCg6a	590	2	8502129	8513581
LMBR1	ensembl	Gallus_gallus.GRCg6a	593	2	8517673	8568953
NOM1	ensembl	Gallus_gallus.GRCg6a	602	2	8600621	8614906
UBE3C	ensembl	Gallus_gallus.GRCg6a	607	2	8668167	8731922
DNAJB6	ensembl	Gallus_gallus.GRCg6a	610	2	8738366	8788229
PTPRN2	ensembl	Gallus_gallus.GRCg6a	614	2	8874767	9429088
NCAPG2	ensembl	Gallus_gallus.GRCg6a	618	2	9508795	9542249
ESYT2	ensembl	Gallus_gallus.GRCg6a	620	2	9553966	9621260
DYNC2I1	ensembl	Gallus_gallus.GRCg6a	621	2	9627521	9652688
CACNB2	ensembl	Gallus_gallus.GRCg6a	626	2	19119896	19343839
SGCE	ensembl	Gallus_gallus.GRCg6a	643	2	23650907	23677464
DYNC1I1	ensembl	Gallus_gallus.GRCg6a	644	2	23942102	24123388
SLC25A13	ensembl	Gallus_gallus.GRCg6a	645	2	24127768	24221691
ASNS	ensembl	Gallus_gallus.GRCg6a	680	2	24662430	24676154
COL28A1	ensembl	Gallus_gallus.GRCg6a	687	2	24710268	24768511
MIOS	ensembl	Gallus_gallus.GRCg6a	692	2	24774072	24786862
RPA3	ensembl	Gallus_gallus.GRCg6a	693	2	24790712	24793994
ICA1	ensembl	Gallus_gallus.GRCg6a	695	2	24954107	25024569
NDUFA4	ensembl	Gallus_gallus.GRCg6a	703	2	26015143	26019015
CRPPA	ensembl	Gallus_gallus.GRCg6a	722	2	28279818	28389303
TAX1BP1	ensembl	Gallus_gallus.GRCg6a	736	2	32936040	32986423
UBE2E2	ensembl	Gallus_gallus.GRCg6a	738	2	36805788	37055784
GPR141	ensembl	Gallus_gallus.GRCg6a	746	2	46196971	46214555
ELMO1	ensembl	Gallus_gallus.GRCg6a	756	2	46322705	46587483
AOAH	ensembl	Gallus_gallus.GRCg6a	757	2	46604093	46670393
BBS9	ensembl	Gallus_gallus.GRCg6a	758	2	47626395	47911248
TNS3	ensembl	Gallus_gallus.GRCg6a	759	2	55050336	55235133
CTDP1	ensembl	Gallus_gallus.GRCg6a	769	2	56379948	56480039
KIF13A	ensembl	Gallus_gallus.GRCg6a	774	2	60397627	60509298
EDN1	ensembl	Gallus_gallus.GRCg6a	782	2	62675250	62679088
SSR1	ensembl	Gallus_gallus.GRCg6a	787	2	64623377	64634226
LYRM4	ensembl	Gallus_gallus.GRCg6a	789	2	65441110	65527282
GMDS	ensembl	Gallus_gallus.GRCg6a	791	2	66990175	67383301
TNFRSF11A	ensembl	Gallus_gallus.GRCg6a	793	2	68209039	68232992
PIGN	ensembl	Gallus_gallus.GRCg6a	794	2	68316299	68448968
C5orf22	ensembl	Gallus_gallus.GRCg6a	818	2	69157598	69168662
DROSHA	ensembl	Gallus_gallus.GRCg6a	819	2	69168719	69237681
CDH6	ensembl	Gallus_gallus.GRCg6a	820	2	69267185	69363889
CDH9	ensembl	Gallus_gallus.GRCg6a	836	2	71193073	71261863
CDH18	ensembl	Gallus_gallus.GRCg6a	864	2	74190751	74441847
RETREG1	ensembl	Gallus_gallus.GRCg6a	919	2	75668730	75718107
MARCHF11	ensembl	Gallus_gallus.GRCg6a	926	2	75767746	75798868
FBXL7	ensembl	Gallus_gallus.GRCg6a	938	2	75831410	75998658
IKZF1	ensembl	Gallus_gallus.GRCg6a	950	2	80659236	80730292
MPPE1	ensembl	Gallus_gallus.GRCg6a	956	2	97308619	97335244
AKAIN1	ensembl	Gallus_gallus.GRCg6a	958	2	100257486	100276143
YES1	ensembl	Gallus_gallus.GRCg6a	963	2	101881311	101930571
GREB1L	ensembl	Gallus_gallus.GRCg6a	968	2	102336920	102408052
ESCO1	ensembl	Gallus_gallus.GRCg6a	969	2	102411150	102436061
MIB1	ensembl	Gallus_gallus.GRCg6a	972	2	102477248	102545888
OSBPL1A	ensembl	Gallus_gallus.GRCg6a	985	2	103288644	103359526
CDH2	ensembl	Gallus_gallus.GRCg6a	993	2	104786041	104900468
RNF138	ensembl	Gallus_gallus.GRCg6a	994	2	106346463	106353655
GAREM1	ensembl	Gallus_gallus.GRCg6a	995	2	106409990	106508279
ASXL3	ensembl	Gallus_gallus.GRCg6a	999	2	106885853	107013873
NOL4	ensembl	Gallus_gallus.GRCg6a	1003	2	107062555	107248585
SPIDR	ensembl	Gallus_gallus.GRCg6a	1016	2	107710840	107910331
PLAG1	ensembl	Gallus_gallus.GRCg6a	1020	2	111237295	111284428
UBXN2B	ensembl	Gallus_gallus.GRCg6a	1041	2	111988156	112040871
TOX	ensembl	Gallus_gallus.GRCg6a	1042	2	112154197	112372740
NKAIN3	ensembl	Gallus_gallus.GRCg6a	1046	2	113438291	113768197
NCOA2	ensembl	Gallus_gallus.GRCg6a	1051	2	116504849	116596399
LACTB2	ensembl	Gallus_gallus.GRCg6a	1071	2	116753612	116766886
EYA1	ensembl	Gallus_gallus.GRCg6a	1076	2	116925618	117074063
KCNB2	ensembl	Gallus_gallus.GRCg6a	1082	2	117418542	117607402
RPL7	ensembl	Gallus_gallus.GRCg6a	1094	2	117723223	117730489
STAU2	ensembl	Gallus_gallus.GRCg6a	1095	2	117793947	117958705
TCEB1	ensembl	Gallus_gallus.GRCg6a	1106	2	118013141	118026920
JPH1	ensembl	Gallus_gallus.GRCg6a	1109	2	118111383	118189824
CRISPLD1	ensembl	Gallus_gallus.GRCg6a	1114	2	118477237	118542230
HNF4G	ensembl	Gallus_gallus.GRCg6a	1119	2	118700641	118730662
RALYL	ensembl	Gallus_gallus.GRCg6a	1144	2	122124955	122502774
CA3A	ensembl	Gallus_gallus.GRCg6a	1146	2	122678180	122689749
INTS8	ensembl	Gallus_gallus.GRCg6a	1149	2	126250048	126274919
UQCRB	ensembl	Gallus_gallus.GRCg6a	1150	2	126714498	126720504
PTDSS1	ensembl	Gallus_gallus.GRCg6a	1151	2	126738656	126768617
CPQ	ensembl	Gallus_gallus.GRCg6a	1152	2	126884462	127048750
OXR1	ensembl	Gallus_gallus.GRCg6a	1160	2	131316861	131581649
EBAG9	ensembl	Gallus_gallus.GRCg6a	1166	2	132562852	132582862
SYBU	ensembl	Gallus_gallus.GRCg6a	1167	2	132583836	132627922
TRPS1	ensembl	Gallus_gallus.GRCg6a	1179	2	134839746	135006696
ZC3H3	ensembl	Gallus_gallus.GRCg6a	1184	2	148657782	148813559
MTIF2	ensembl	Gallus_gallus.GRCg6a	1186	3	77845	88773
PRORSD1P	ensembl	Gallus_gallus.GRCg6a	1186	3	88895	91751
CCDC88A	ensembl	Gallus_gallus.GRCg6a	1187	3	96212	167859
SPTLC3	ensembl	Gallus_gallus.GRCg6a	1192	3	12892857	12984138
BTBD3	ensembl	Gallus_gallus.GRCg6a	1209	3	13189289	13199549
JAG1	ensembl	Gallus_gallus.GRCg6a	1221	3	13599642	13633726
SLX4IP	ensembl	Gallus_gallus.GRCg6a	1223	3	13641962	13716976
PLCB1	ensembl	Gallus_gallus.GRCg6a	1225	3	14299839	14672677
USH2A	ensembl	Gallus_gallus.GRCg6a	1227	3	20458579	20827409
RPS6KC1	ensembl	Gallus_gallus.GRCg6a	1231	3	21738841	21823981
PACC1	ensembl	Gallus_gallus.GRCg6a	1232	3	21967276	22050431
NENF	ensembl	Gallus_gallus.GRCg6a	1235	3	22025576	22030009
HHAT	ensembl	Gallus_gallus.GRCg6a	1237	3	22668052	22760407
SYT14	ensembl	Gallus_gallus.GRCg6a	1238	3	22825936	22906255
TRERF1	ensembl	Gallus_gallus.GRCg6a	1239	3	22966378	23038588
BICRAL	ensembl	Gallus_gallus.GRCg6a	1245	3	23186938	23204981
PPM1B	ensembl	Gallus_gallus.GRCg6a	1254	3	25523064	25581617
DAAM2	ensembl	Gallus_gallus.GRCg6a	1270	3	28856440	29039975
GLP1R	ensembl	Gallus_gallus.GRCg6a	1271	3	29410438	29492850
BTBD9	ensembl	Gallus_gallus.GRCg6a	1284	3	29630380	29745172
ZFAND3	ensembl	Gallus_gallus.GRCg6a	1285	3	29786657	29916710
VEGFA	ensembl	Gallus_gallus.GRCg6a	1296	3	30775054	30796571
LTBP1	ensembl	Gallus_gallus.GRCg6a	1297	3	31248689	31430389
TTC27	ensembl	Gallus_gallus.GRCg6a	1298	3	31481892	31584930
EFCAB2	ensembl	Gallus_gallus.GRCg6a	1301	3	34734303	34757372
DESI2	ensembl	Gallus_gallus.GRCg6a	1309	3	34820640	34835301
RGS7	ensembl	Gallus_gallus.GRCg6a	1310	3	35972263	36229904
RPS6KA2	ensembl	Gallus_gallus.GRCg6a	1340	3	42691591	42928349
SYTL3	ensembl	Gallus_gallus.GRCg6a	1341	3	52171021	52200623
EZR	ensembl	Gallus_gallus.GRCg6a	1344	3	52201415	52238151
PLAGL1	ensembl	Gallus_gallus.GRCg6a	1345	3	52353589	52378280
EYA4	ensembl	Gallus_gallus.GRCg6a	1348	3	56480470	56633286
PTPRK	ensembl	Gallus_gallus.GRCg6a	1349	3	58645835	59035307
TPD52L1	ensembl	Gallus_gallus.GRCg6a	1350	3	60138294	60190411
SMPDL3A	ensembl	Gallus_gallus.GRCg6a	1359	3	61267336	61280317
SERINC1	ensembl	Gallus_gallus.GRCg6a	1360	3	61372227	61386774
HSF2	ensembl	Gallus_gallus.GRCg6a	1362	3	61386544	61409041
CEP85L	ensembl	Gallus_gallus.GRCg6a	1369	3	62906921	63044317
CGA	ensembl	Gallus_gallus.GRCg6a	1374	3	76586294	76603827
MRAP2	ensembl	Gallus_gallus.GRCg6a	1378	3	77520011	77538966
TINAG	ensembl	Gallus_gallus.GRCg6a	1386	3	87866280	87910198
ELOVL5	ensembl	Gallus_gallus.GRCg6a	1392	3	88246591	88283573
GCM1	ensembl	Gallus_gallus.GRCg6a	1396	3	88302328	88310936
ERICH1	ensembl	Gallus_gallus.GRCg6a	1397	3	91475852	91541508
MBOAT2	ensembl	Gallus_gallus.GRCg6a	1399	3	95942849	96033545
PBK	ensembl	Gallus_gallus.GRCg6a	1401	3	105111720	105120097
NCOA1	ensembl	Gallus_gallus.GRCg6a	1402	3	105475190	105630321
INTS9	ensembl	Gallus_gallus.GRCg6a	1405	3	106028202	106095978
KIF13B	ensembl	Gallus_gallus.GRCg6a	1406	3	106228343	106346314
CRISP3	ensembl	Gallus_gallus.GRCg6a	1407	3	108694660	108706327
RUNX2	ensembl	Gallus_gallus.GRCg6a	1408	3	109295891	109443058
DRP2	ensembl	Gallus_gallus.GRCg6a	1410	4	2056879	2068479
PLS3	ensembl	Gallus_gallus.GRCg6a	1411	4	2950481	2994938
HPRT1	ensembl	Gallus_gallus.GRCg6a	1413	4	4025689	4042949
RRAGB	ensembl	Gallus_gallus.GRCg6a	1428	4	11471654	11485646
TENM1	ensembl	Gallus_gallus.GRCg6a	1431	4	15290397	15521568
GRIA2	ensembl	Gallus_gallus.GRCg6a	1434	4	21423255	21510819
STOX2	ensembl	Gallus_gallus.GRCg6a	1451	4	39615025	39740111
ASB5	ensembl	Gallus_gallus.GRCg6a	1453	4	44357317	44391275
ADGRL3	ensembl	Gallus_gallus.GRCg6a	1457	4	47983446	48374220
POLR2B	ensembl	Gallus_gallus.GRCg6a	1459	4	49178276	49197803
STBD1	ensembl	Gallus_gallus.GRCg6a	1466	4	49898196	49899818
RUFY3	ensembl	Gallus_gallus.GRCg6a	1468	4	50027838	50078064
DCK	ensembl	Gallus_gallus.GRCg6a	1474	4	50129586	50140105
GC	ensembl	Gallus_gallus.GRCg6a	1480	4	50399945	50405933
COX18	ensembl	Gallus_gallus.GRCg6a	1484	4	50722658	50728122
ANKRD17	ensembl	Gallus_gallus.GRCg6a	1488	4	50730426	50809631
ALB	ensembl	Gallus_gallus.GRCg6a	1503	4	50822578	50848867
EPHA5	ensembl	Gallus_gallus.GRCg6a	1532	4	51053219	51252071
CENPC	ensembl	Gallus_gallus.GRCg6a	1536	4	51571156	51602821
FAT4	ensembl	Gallus_gallus.GRCg6a	1561	4	52507987	52651583
NDST4	ensembl	Gallus_gallus.GRCg6a	1562	4	56092083	56195330
EGF	ensembl	Gallus_gallus.GRCg6a	1564	4	58021967	58080491
PDLIM5	ensembl	Gallus_gallus.GRCg6a	1566	4	58197414	58313786
BMPR1B	ensembl	Gallus_gallus.GRCg6a	1567	4	58350823	58586570
UNC5C	ensembl	Gallus_gallus.GRCg6a	1573	4	58597982	58837212
RAP1GDS1	ensembl	Gallus_gallus.GRCg6a	1574	4	59688409	59777549
METAP1	ensembl	Gallus_gallus.GRCg6a	1575	4	59919382	59943366
DNAJB14	ensembl	Gallus_gallus.GRCg6a	1580	4	60128048	60153671
PPP3CA	ensembl	Gallus_gallus.GRCg6a	1581	4	60301963	60491846
PDGFRA	ensembl	Gallus_gallus.GRCg6a	1586	4	65398425	65431696
STK32B	ensembl	Gallus_gallus.GRCg6a	1590	4	78931174	79053674
EVC	ensembl	Gallus_gallus.GRCg6a	1591	4	79147283	79199619
WFS1	ensembl	Gallus_gallus.GRCg6a	1594	4	79483567	79516954
SORCS2	ensembl	Gallus_gallus.GRCg6a	1605	4	79986601	80511445
CPZ	ensembl	Gallus_gallus.GRCg6a	1606	4	81163250	81197855
HTT	ensembl	Gallus_gallus.GRCg6a	1631	4	82134637	82208291
NOP14	ensembl	Gallus_gallus.GRCg6a	1632	4	82245802	82267166
ADD1	ensembl	Gallus_gallus.GRCg6a	1638	4	82295739	82352947
SH3BP2	ensembl	Gallus_gallus.GRCg6a	1645	4	82359242	82394778
MXD4	ensembl	Gallus_gallus.GRCg6a	1662	4	82843121	82879154
HAUS3	ensembl	Gallus_gallus.GRCg6a	1674	4	82889813	82895575
NAT8L	ensembl	Gallus_gallus.GRCg6a	1681	4	83003661	83029662
CTNNA2	ensembl	Gallus_gallus.GRCg6a	1693	4	87427085	87823826
ADRA1D	ensembl	Gallus_gallus.GRCg6a	1706	4	88341840	88377988
SMOX	ensembl	Gallus_gallus.GRCg6a	1714	4	88402221	88446642
PTPRA	ensembl	Gallus_gallus.GRCg6a	1715	4	88545151	88643132
GFRA4	ensembl	Gallus_gallus.GRCg6a	1717	4	89326506	89392084
DDB1	ensembl	Gallus_gallus.GRCg6a	1723	5	312880	326196
CPSF7	ensembl	Gallus_gallus.GRCg6a	1724	5	339181	344733
SYT7	ensembl	Gallus_gallus.GRCg6a	1725	5	351861	366567
MYRF	ensembl	Gallus_gallus.GRCg6a	1728	5	446077	478889
NAV2	ensembl	Gallus_gallus.GRCg6a	1732	5	1958644	2261543
PARVA	ensembl	Gallus_gallus.GRCg6a	1736	5	8179591	8207462
GALNT18	ensembl	Gallus_gallus.GRCg6a	1737	5	8537044	8777333
CTR9	ensembl	Gallus_gallus.GRCg6a	1746	5	9037142	9055364
AMPD3	ensembl	Gallus_gallus.GRCg6a	1748	5	9179063	9204672
SBF2	ensembl	Gallus_gallus.GRCg6a	1750	5	9248870	9478933
RIC3	ensembl	Gallus_gallus.GRCg6a	1755	5	10431294	10445037
CALCA	ensembl	Gallus_gallus.GRCg6a	1757	5	10769515	10802866
CYP2R1	ensembl	Gallus_gallus.GRCg6a	1757	5	10781249	10791201
SOX6	ensembl	Gallus_gallus.GRCg6a	1759	5	11366630	11601652
SAAL1	ensembl	Gallus_gallus.GRCg6a	1762	5	12669498	12687270
KCNQ1	ensembl	Gallus_gallus.GRCg6a	1763	5	13429698	13749553
MRPL23	ensembl	Gallus_gallus.GRCg6a	1764	5	14195145	14206180
TNNT3	ensembl	Gallus_gallus.GRCg6a	1765	5	14207186	14237040
LSP1P1	ensembl	Gallus_gallus.GRCg6a	1770	5	14250735	14289860
SYT8	ensembl	Gallus_gallus.GRCg6a	1776	5	14304943	14309008
TOLLIP	ensembl	Gallus_gallus.GRCg6a	1778	5	14859903	14884969
FADD	ensembl	Gallus_gallus.GRCg6a	1813	5	18066746	18084292
SHANK2	ensembl	Gallus_gallus.GRCg6a	1816	5	18179810	18393764
FBXO3	ensembl	Gallus_gallus.GRCg6a	1818	5	18629829	18649356
C5H11orf74	ensembl	Gallus_gallus.GRCg6a	1821	5	19755982	19795325
DCAF5	ensembl	Gallus_gallus.GRCg6a	1826	5	28339648	28406328
RAD51B	ensembl	Gallus_gallus.GRCg6a	1827	5	28602721	28945763
PLEK2	ensembl	Gallus_gallus.GRCg6a	1829	5	29157311	29169648
EIF2S1	ensembl	Gallus_gallus.GRCg6a	1830	5	29170078	29180567
GPHN	ensembl	Gallus_gallus.GRCg6a	1832	5	29263703	29530569
FSIP1	ensembl	Gallus_gallus.GRCg6a	1834	5	29759897	29830286
EMC7	ensembl	Gallus_gallus.GRCg6a	1836	5	30254659	30261563
CHRM5	ensembl	Gallus_gallus.GRCg6a	1845	5	30281791	30329607
AVEN	ensembl	Gallus_gallus.GRCg6a	1846	5	30287850	30373018
RYR3	ensembl	Gallus_gallus.GRCg6a	1849	5	30373917	30541375
FMN1	ensembl	Gallus_gallus.GRCg6a	1855	5	30598320	30751690
SCG5	ensembl	Gallus_gallus.GRCg6a	1874	5	30796985	30824895
ARHGAP11B	ensembl	Gallus_gallus.GRCg6a	1880	5	30826454	30855767
RASGRP1	ensembl	Gallus_gallus.GRCg6a	1886	5	30872492	30911992
SPRED1	ensembl	Gallus_gallus.GRCg6a	1898	5	30948808	31002826
MEIS2	ensembl	Gallus_gallus.GRCg6a	1904	5	31437974	31606534
MIPOL1	ensembl	Gallus_gallus.GRCg6a	1921	5	37181549	37355992
JDP2	ensembl	Gallus_gallus.GRCg6a	1925	5	38459491	38481098
TTLL5	ensembl	Gallus_gallus.GRCg6a	1926	5	38539035	38658576
IFT43	ensembl	Gallus_gallus.GRCg6a	1930	5	38686021	38729635
ESRRB	ensembl	Gallus_gallus.GRCg6a	1932	5	38847495	38965455
TMEM63C	ensembl	Gallus_gallus.GRCg6a	1941	5	39336110	39347493
NGB	ensembl	Gallus_gallus.GRCg6a	1942	5	39347899	39351943
GSTZ1	ensembl	Gallus_gallus.GRCg6a	1947	5	39387369	39397465
SPTLC2	ensembl	Gallus_gallus.GRCg6a	1949	5	39473855	39531939
ALKBH1	ensembl	Gallus_gallus.GRCg6a	1950	5	39551703	39564681
SNW1	ensembl	Gallus_gallus.GRCg6a	1953	5	39567130	39584221
ADCK1	ensembl	Gallus_gallus.GRCg6a	1953	5	39583740	39664776
NRXN3	ensembl	Gallus_gallus.GRCg6a	1955	5	39775061	40667438
GTF2A1	ensembl	Gallus_gallus.GRCg6a	1958	5	41030173	41056607
FOXN3	ensembl	Gallus_gallus.GRCg6a	1962	5	43597000	43779806
SLC35F4	ensembl	Gallus_gallus.GRCg6a	1969	5	55581694	55687960
MAPK1IP1L	ensembl	Gallus_gallus.GRCg6a	1970	5	56465775	56474283
GRID1	ensembl	Gallus_gallus.GRCg6a	1977	6	2370600	2675359
BMPR1A	ensembl	Gallus_gallus.GRCg6a	1982	6	3229366	3305485
PARG	ensembl	Gallus_gallus.GRCg6a	1983	6	3507801	3566313
OGDHL	ensembl	Gallus_gallus.GRCg6a	1985	6	3585026	3633966
ZSWIM8	ensembl	Gallus_gallus.GRCg6a	2019	6	16669233	16730354
FUT11	ensembl	Gallus_gallus.GRCg6a	2026	6	16774824	16781124
MARCH8	ensembl	Gallus_gallus.GRCg6a	2028	6	18496927	18582316
ERCC6	ensembl	Gallus_gallus.GRCg6a	2029	6	19565955	19609491
RPP30	ensembl	Gallus_gallus.GRCg6a	2048	6	20424248	20473425
HTR7	ensembl	Gallus_gallus.GRCg6a	2048	6	20428998	20451074
HECTD2	ensembl	Gallus_gallus.GRCg6a	2049	6	20620876	20653897
NOC3L	ensembl	Gallus_gallus.GRCg6a	2056	6	21058455	21075606
EXOC6	ensembl	Gallus_gallus.GRCg6a	2060	6	21538202	21623893
EIF3A	ensembl	Gallus_gallus.GRCg6a	2067	6	30925510	30953116
BAG3	ensembl	Gallus_gallus.GRCg6a	2068	6	31229092	31246998
MGMT	ensembl	Gallus_gallus.GRCg6a	2069	6	34943123	35085265
ERBB4	ensembl	Gallus_gallus.GRCg6a	2076	7	3087685	3490215
LRRFIP1	ensembl	Gallus_gallus.GRCg6a	2078	7	4706293	4793733
AGAP1	ensembl	Gallus_gallus.GRCg6a	2079	7	5234473	5522177
HDAC4	ensembl	Gallus_gallus.GRCg6a	2085	7	6215668	6433721
PGAP1	ensembl	Gallus_gallus.GRCg6a	2087	7	10027482	10056518
PLCL1	ensembl	Gallus_gallus.GRCg6a	2088	7	10323371	10366305
PARD3B	ensembl	Gallus_gallus.GRCg6a	2091	7	12763689	13129732
CWC22	ensembl	Gallus_gallus.GRCg6a	2092	7	14780212	14809720
ZNF385B	ensembl	Gallus_gallus.GRCg6a	2094	7	14842857	14976181
SESTD1	ensembl	Gallus_gallus.GRCg6a	2096	7	15017686	15069511
RBM45	ensembl	Gallus_gallus.GRCg6a	2098	7	15530430	15541507
SLC4A10	ensembl	Gallus_gallus.GRCg6a	2103	7	21180845	21299422
HSPBAP1	ensembl	Gallus_gallus.GRCg6a	2114	7	26448702	26481703
KALRN	ensembl	Gallus_gallus.GRCg6a	2115	7	27415443	27857542
UMPS	ensembl	Gallus_gallus.GRCg6a	2116	7	27861069	27866904
ITGB5	ensembl	Gallus_gallus.GRCg6a	2117	7	27871850	27912771
INSIG2	ensembl	Gallus_gallus.GRCg6a	2120	7	28833298	28841367
LRP1B	ensembl	Gallus_gallus.GRCg6a	2130	7	31850143	32428239
ARHGAP15	ensembl	Gallus_gallus.GRCg6a	2137	7	32698930	33027332
GALNT13	ensembl	Gallus_gallus.GRCg6a	2140	7	35658764	35725602
GPSM2	ensembl	Gallus_gallus.GRCg6a	2141	8	1703384	1727662
CLCC1	ensembl	Gallus_gallus.GRCg6a	2142	8	1724671	1738919
WDR47	ensembl	Gallus_gallus.GRCg6a	2146	8	1739634	1761181
CAMSAP2	ensembl	Gallus_gallus.GRCg6a	2152	8	1766235	1826011
DDX59	ensembl	Gallus_gallus.GRCg6a	2156	8	1826039	1850680
KIF14	ensembl	Gallus_gallus.GRCg6a	2157	8	1849527	1897406
EEF1AKNMT	ensembl	Gallus_gallus.GRCg6a	2166	8	5082577	5087008
PBX1	ensembl	Gallus_gallus.GRCg6a	2168	8	5588882	5693333
LHX4	ensembl	Gallus_gallus.GRCg6a	2172	8	6358451	6366057
RALGPS2	ensembl	Gallus_gallus.GRCg6a	2173	8	6682209	6791752
COP1	ensembl	Gallus_gallus.GRCg6a	2175	8	7250615	7378011
RABGAP1L	ensembl	Gallus_gallus.GRCg6a	2177	8	7505125	7691141
NPL	ensembl	Gallus_gallus.GRCg6a	2180	8	7811903	7821247
ADGRL4	ensembl	Gallus_gallus.GRCg6a	2182	8	18695737	18954195
ZZZ3	ensembl	Gallus_gallus.GRCg6a	2184	8	19375099	19428986
ST3GAL3	ensembl	Gallus_gallus.GRCg6a	2186	8	20538514	20684008
ERI3	ensembl	Gallus_gallus.GRCg6a	2187	8	20805578	20902813
TRABD2B	ensembl	Gallus_gallus.GRCg6a	2189	8	22557337	22809760
FAF1	ensembl	Gallus_gallus.GRCg6a	2190	8	24156063	24295113
TUT4	ensembl	Gallus_gallus.GRCg6a	2191	8	24751096	24784695
DOCK7	ensembl	Gallus_gallus.GRCg6a	2192	8	27852461	27939873
ATG4C	ensembl	Gallus_gallus.GRCg6a	2194	8	27947422	27969461
ITGB3BP	ensembl	Gallus_gallus.GRCg6a	2197	8	28162365	28187331
EFCAB7	ensembl	Gallus_gallus.GRCg6a	2199	8	28187203	28212014
CACHD1	ensembl	Gallus_gallus.GRCg6a	2204	8	28426867	28509563
CTH	ensembl	Gallus_gallus.GRCg6a	2209	8	29405130	29420571
PTGER3	ensembl	Gallus_gallus.GRCg6a	2210	8	29452244	29460129
YEATS2	ensembl	Gallus_gallus.GRCg6a	2211	9	2775390	2816964
WDR53	ensembl	Gallus_gallus.GRCg6a	2214	9	4871958	4876064
ZMAT3	ensembl	Gallus_gallus.GRCg6a	2217	9	17734339	17742730
NAALADL2	ensembl	Gallus_gallus.GRCg6a	2220	9	18476287	18824985
PATL2	ensembl	Gallus_gallus.GRCg6a	2223	10	1778245	1784620
SCAPER	ensembl	Gallus_gallus.GRCg6a	2225	10	3662745	3799455
RSL24D1	ensembl	Gallus_gallus.GRCg6a	2227	10	8465873	8475192
CERS3	ensembl	Gallus_gallus.GRCg6a	2232	10	17723587	17767097
LINS1	ensembl	Gallus_gallus.GRCg6a	2233	10	17767527	17779753
ASB7	ensembl	Gallus_gallus.GRCg6a	2234	10	17780255	17808686
MTFMT	ensembl	Gallus_gallus.GRCg6a	2236	10	18223420	18228560
SMPD3	ensembl	Gallus_gallus.GRCg6a	2238	11	160633	252673
PRMT7	ensembl	Gallus_gallus.GRCg6a	2242	11	270345	287908
CSNK2A2	ensembl	Gallus_gallus.GRCg6a	2243	11	406967	427224
USB1	ensembl	Gallus_gallus.GRCg6a	2244	11	449045	453768
ADGRG1	ensembl	Gallus_gallus.GRCg6a	2246	11	532295	541816
RANBP10	ensembl	Gallus_gallus.GRCg6a	2248	11	793917	847606
PSKH1	ensembl	Gallus_gallus.GRCg6a	2250	11	949815	971949
VAC14	ensembl	Gallus_gallus.GRCg6a	2252	11	1649800	1700756
AKTIP	ensembl	Gallus_gallus.GRCg6a	2253	11	4976046	4988616
RBL2	ensembl	Gallus_gallus.GRCg6a	2254	11	4991886	5011381
NKD1	ensembl	Gallus_gallus.GRCg6a	2255	11	6241053	6411630
PHKB	ensembl	Gallus_gallus.GRCg6a	2263	11	7505176	7578698
MYLK3	ensembl	Gallus_gallus.GRCg6a	2264	11	7782060	7936449
VPS35	ensembl	Gallus_gallus.GRCg6a	2264	11	7826732	7852579
ADAMTS18	ensembl	Gallus_gallus.GRCg6a	2268	11	13794910	13862852
MLYCD	ensembl	Gallus_gallus.GRCg6a	2278	11	16541642	16561927
WFDC1	ensembl	Gallus_gallus.GRCg6a	2288	11	16725796	16738294
USP10	ensembl	Gallus_gallus.GRCg6a	2293	11	16858652	16903198
BANP	ensembl	Gallus_gallus.GRCg6a	2295	11	18012363	18142822
ANKRD11	ensembl	Gallus_gallus.GRCg6a	2296	11	18613425	18695227
FANCA	ensembl	Gallus_gallus.GRCg6a	2297	11	18778749	18811706
SPIRE2	ensembl	Gallus_gallus.GRCg6a	2300	11	18813764	18819623
TCF25	ensembl	Gallus_gallus.GRCg6a	2301	11	18820548	18838454
MC1R	ensembl	Gallus_gallus.GRCg6a	2304	11	18840387	18841759
TUBB3	ensembl	Gallus_gallus.GRCg6a	2304	11	18842577	18845331
CDH1	ensembl	Gallus_gallus.GRCg6a	2306	11	18870452	18879210
MITF	ensembl	Gallus_gallus.GRCg6a	2316	12	15882966	15968266
CNTN6	ensembl	Gallus_gallus.GRCg6a	2322	12	17945860	18046961
GRM7	ensembl	Gallus_gallus.GRCg6a	2327	12	19261785	19486230
TMCC1	ensembl	Gallus_gallus.GRCg6a	2328	12	20012823	20081825
FGD5	ensembl	Gallus_gallus.GRCg6a	2329	12	20187838	20274748
ARAP3	ensembl	Gallus_gallus.GRCg6a	2331	13	2689768	2705890
KCNIP1	ensembl	Gallus_gallus.GRCg6a	2334	13	4271443	4451078
TENM2	ensembl	Gallus_gallus.GRCg6a	2339	13	5570216	6186858
THOC3	ensembl	Gallus_gallus.GRCg6a	2343	13	11143957	11147476
EBF1	ensembl	Gallus_gallus.GRCg6a	2347	13	11388767	11649631
FAXDC2	ensembl	Gallus_gallus.GRCg6a	2350	13	12745890	12760743
SPARC	ensembl	Gallus_gallus.GRCg6a	2352	13	13624036	13632278
TCOF1	ensembl	Gallus_gallus.GRCg6a	2355	13	13855851	13873523
LTC4S	ensembl	Gallus_gallus.GRCg6a	2359	13	14213029	14217036
TRPC7	ensembl	Gallus_gallus.GRCg6a	2366	13	15696791	15759768
H2AFY	ensembl	Gallus_gallus.GRCg6a	2378	13	16116567	16161844
FSTL4	ensembl	Gallus_gallus.GRCg6a	2395	13	16943722	17130245
SEPTIN8	ensembl	Gallus_gallus.GRCg6a	2401	13	17685799	17723558
RNF14	ensembl	Gallus_gallus.GRCg6a	2407	13	17868579	17875462
ARHGAP26	ensembl	Gallus_gallus.GRCg6a	2410	13	17989659	18090319
NR3C1	ensembl	Gallus_gallus.GRCg6a	2411	13	18099574	18198040
KCTD16	ensembl	Gallus_gallus.GRCg6a	2413	13	18270817	18306102
PARN	ensembl	Gallus_gallus.GRCg6a	2415	14	1197084	1231716
SUN1	ensembl	Gallus_gallus.GRCg6a	2417	14	2550586	2578126
TNFRSF13B	ensembl	Gallus_gallus.GRCg6a	2423	14	5052186	5055318
PRPSAP2	ensembl	Gallus_gallus.GRCg6a	2428	14	5519249	5533877
ADCY9	ensembl	Gallus_gallus.GRCg6a	2432	14	12988577	13047466
GPRC5B	ensembl	Gallus_gallus.GRCg6a	2433	14	15029907	15042718
ATP2A2	ensembl	Gallus_gallus.GRCg6a	2438	15	5600483	5641499
MYO18B	ensembl	Gallus_gallus.GRCg6a	2439	15	7338309	7382993
MSI1	ensembl	Gallus_gallus.GRCg6a	2442	15	9624166	9651621
MORC2	ensembl	Gallus_gallus.GRCg6a	2447	15	10208636	10245440
SMTN	ensembl	Gallus_gallus.GRCg6a	2448	15	10257189	10276666
SF3A1	ensembl	Gallus_gallus.GRCg6a	2450	15	11112091	11125582
MED13L	ensembl	Gallus_gallus.GRCg6a	2453	15	11842672	12020606
TBX5	ensembl	Gallus_gallus.GRCg6a	2471	15	12598201	12638563
RBM19	ensembl	Gallus_gallus.GRCg6a	2474	15	12740583	12788535
TRIM7.2	ensembl	Gallus_gallus.GRCg6a	2476	16	2349021	2458853
IL4I1	ensembl	Gallus_gallus.GRCg6a	2476	16	2367597	2478250
WHRN	ensembl	Gallus_gallus.GRCg6a	2480	17	2832458	2858968
TMEM268	ensembl	Gallus_gallus.GRCg6a	2481	17	2882867	2987652
PAPPA	ensembl	Gallus_gallus.GRCg6a	2483	17	3365148	3582266
FNBP1	ensembl	Gallus_gallus.GRCg6a	2484	17	6032920	6121111
PRRC2B	ensembl	Gallus_gallus.GRCg6a	2487	17	6484730	6515927
RAPGEF1	ensembl	Gallus_gallus.GRCg6a	2488	17	6539667	6617270
GFI1B	ensembl	Gallus_gallus.GRCg6a	2493	17	7053329	7062205
RXRA	ensembl	Gallus_gallus.GRCg6a	2495	17	7577223	7651643
COL5A1	ensembl	Gallus_gallus.GRCg6a	2499	17	7734269	7862385
OLFM1	ensembl	Gallus_gallus.GRCg6a	2502	17	7899618	7927026
GLP2R	ensembl	Gallus_gallus.GRCg6a	2506	18	153378	196496
ARHGAP44	ensembl	Gallus_gallus.GRCg6a	2510	18	2212800	2231061
SRP68	ensembl	Gallus_gallus.GRCg6a	2513	18	4538742	4552221
RFNG	ensembl	Gallus_gallus.GRCg6a	2515	18	4976515	4983928
HELZ	ensembl	Gallus_gallus.GRCg6a	2522	18	7145327	7217148
RGS9	ensembl	Gallus_gallus.GRCg6a	2530	18	7720345	7747429
PRKAR1A	ensembl	Gallus_gallus.GRCg6a	2534	18	7852932	7869256
ABCA5	ensembl	Gallus_gallus.GRCg6a	2535	18	7950536	7974012
SDK2	ensembl	Gallus_gallus.GRCg6a	2543	18	9012993	9054883
BTBD17	ensembl	Gallus_gallus.GRCg6a	2544	18	9120847	9124152
MKS1	ensembl	Gallus_gallus.GRCg6a	2547	19	341313	352434
AUTS2	ensembl	Gallus_gallus.GRCg6a	2549	19	1512994	2173032
ALKBH4	ensembl	Gallus_gallus.GRCg6a	2551	19	4300257	4302289
DTX2	ensembl	Gallus_gallus.GRCg6a	2552	19	4330097	4357118
LIG3	ensembl	Gallus_gallus.GRCg6a	2554	19	4651809	4667060
CPD	ensembl	Gallus_gallus.GRCg6a	2557	19	6396508	6416637
ABR	ensembl	Gallus_gallus.GRCg6a	2560	19	6464720	6487543
TRIM37	ensembl	Gallus_gallus.GRCg6a	2563	19	7313633	7334393
SKA2	ensembl	Gallus_gallus.GRCg6a	2574	19	7334937	7342479
BCAS3	ensembl	Gallus_gallus.GRCg6a	2575	19	7797174	8098869
ACACA	ensembl	Gallus_gallus.GRCg6a	2576	19	8593460	8693146
RALY	ensembl	Gallus_gallus.GRCg6a	2577	20	1689083	1801951
RIMS4	ensembl	Gallus_gallus.GRCg6a	2578	20	5277690	5321475
TAF4	ensembl	Gallus_gallus.GRCg6a	2582	20	7673996	7708555
HRH3	ensembl	Gallus_gallus.GRCg6a	2583	20	7770874	7779087
LAMA5	ensembl	Gallus_gallus.GRCg6a	2584	20	7832322	7910579
TPD52L2	ensembl	Gallus_gallus.GRCg6a	2585	20	9535972	9552110
KIAA1755	ensembl	Gallus_gallus.GRCg6a	2588	20	10352602	10361305
PINK1	ensembl	Gallus_gallus.GRCg6a	2590	21	4905099	4911725
CASP9	ensembl	Gallus_gallus.GRCg6a	2591	21	4924613	4930908
HSPG2	ensembl	Gallus_gallus.GRCg6a	2597	21	6542875	6568734
EIF4G3	ensembl	Gallus_gallus.GRCg6a	2598	21	6638309	6718151
ADGRA2	ensembl	Gallus_gallus.GRCg6a	2600	22	2510164	2527342
CIAO1	ensembl	Gallus_gallus.GRCg6a	2601	22	3663104	3667638
TMEM127	ensembl	Gallus_gallus.GRCg6a	2602	22	3666803	3671212
SEMA4C	ensembl	Gallus_gallus.GRCg6a	2608	22	3717776	3727404
LMAN2L	ensembl	Gallus_gallus.GRCg6a	2609	22	3736305	3743158
KANSL3	ensembl	Gallus_gallus.GRCg6a	2611	22	3763729	3785186
STAMBP	ensembl	Gallus_gallus.GRCg6a	2615	22	3812208	3824691
ACTG2	ensembl	Gallus_gallus.GRCg6a	2618	22	3827641	3830849
MTHFD2	ensembl	Gallus_gallus.GRCg6a	2622	22	3867465	3874049
SLC4A5	ensembl	Gallus_gallus.GRCg6a	2624	22	3876048	3897181
EPB41	ensembl	Gallus_gallus.GRCg6a	2625	23	2743037	2816538
TMEM39B	ensembl	Gallus_gallus.GRCg6a	2629	23	5251644	5259470
CDON	ensembl	Gallus_gallus.GRCg6a	2630	24	354765	382201
STT3A	ensembl	Gallus_gallus.GRCg6a	2633	24	409708	417284
KIRREL3	ensembl	Gallus_gallus.GRCg6a	2635	24	484288	720481
ETS1	ensembl	Gallus_gallus.GRCg6a	2661	24	907941	974253
BARX2	ensembl	Gallus_gallus.GRCg6a	2677	24	1375288	1401419
NFRKB	ensembl	Gallus_gallus.GRCg6a	2687	24	1568478	1585984
GRIK4	ensembl	Gallus_gallus.GRCg6a	2690	24	3617948	3740700
SIK3	ensembl	Gallus_gallus.GRCg6a	2695	24	5145236	5215773
NECTIN4	ensembl	Gallus_gallus.GRCg6a	2697	25	33847	58088
VPS45	ensembl	Gallus_gallus.GRCg6a	2699	25	83453	110586
SV2A	ensembl	Gallus_gallus.GRCg6a	2701	25	1854812	1880902
NAV1	ensembl	Gallus_gallus.GRCg6a	2702	26	629113	668761
CACTIN	ensembl	Gallus_gallus.GRCg6a	2708	28	1133936	1138442
MLLT1	ensembl	Gallus_gallus.GRCg6a	2709	28	1766431	1793744
RNF126	ensembl	Gallus_gallus.GRCg6a	2711	28	2819899	2829312
PTBP1	ensembl	Gallus_gallus.GRCg6a	2715	28	2892258	2920771
ARID3A	ensembl	Gallus_gallus.GRCg6a	2718	28	2949235	2970919
ARHGEF18	ensembl	Gallus_gallus.GRCg6a	2720	28	4172075	4211793
INSR	ensembl	Gallus_gallus.GRCg6a	2721	28	4218437	4253117
C3	ensembl	Gallus_gallus.GRCg6a	2725	30	491364	674579
LRP1	ensembl	Gallus_gallus.GRCg6a	2728	33	4683782	4739424
SLC4A8	ensembl	Gallus_gallus.GRCg6a	2730	33	5078182	5097737
BCDIN3D	ensembl	Gallus_gallus.GRCg6a	2732	33	5164024	5168544
KRT18	ensembl	Gallus_gallus.GRCg6a	2733	33	5401187	5408382
DNAJC22	ensembl	Gallus_gallus.GRCg6a	2735	33	5440339	5446006
GLI1	ensembl	Gallus_gallus.GRCg6a	2736	33	5544436	5553014
MYO1A	ensembl	Gallus_gallus.GRCg6a	2738	33	6846579	6855524
ERBB3	ensembl	Gallus_gallus.GRCg6a	2740	33	7045208	7062029
RAB5B	ensembl	Gallus_gallus.GRCg6a	2743	33	7083020	7087396
TUBA1C	ensembl	Gallus_gallus.GRCg6a	2744	33	7109678	7113350
PRKAG1	ensembl	Gallus_gallus.GRCg6a	2745	33	7174169	7178374
ESPL1	ensembl	Gallus_gallus.GRCg6a	2746	33	7234736	7246033
PFKM	ensembl	Gallus_gallus.GRCg6a	2747	33	7260322	7265353
COL2A1	ensembl	Gallus_gallus.GRCg6a	2748	33	7292614	7310596
VDR	ensembl	Gallus_gallus.GRCg6a	2749	33	7324160	7351020
AAAS	ensembl	Gallus_gallus.GRCg6a	2751	33	7355723	7362680
PPP6R2	ensembl	Gallus_gallus.GRCg6a	2758	1	1142788	1201181
STRIP2	ensembl	Gallus_gallus.GRCg6a	2764	1	1393886	1407780
EXOC4	ensembl	Gallus_gallus.GRCg6a	2765	1	2056289	2511935
K123	ensembl	Gallus_gallus.GRCg6a	2771	1	4059566	4071675
IL2RA	ensembl	Gallus_gallus.GRCg6a	2775	1	4077855	4094276
ITIH5	ensembl	Gallus_gallus.GRCg6a	2799	1	4720811	4767090
ITIH2	ensembl	Gallus_gallus.GRCg6a	2805	1	4774156	4799281
TAF3	ensembl	Gallus_gallus.GRCg6a	2807	1	4825152	4937625
USP6NL	ensembl	Gallus_gallus.GRCg6a	2820	1	6569105	6679372
OPTN	ensembl	Gallus_gallus.GRCg6a	2828	1	7225803	7245380
SEPHS2L	ensembl	Gallus_gallus.GRCg6a	2831	1	7287501	7311282
FAM107B	ensembl	Gallus_gallus.GRCg6a	2836	1	7825021	7888297
GNAI1	ensembl	Gallus_gallus.GRCg6a	2863	1	11521697	11555109
ORC5	ensembl	Gallus_gallus.GRCg6a	2902	1	13486054	13555003
LHFPL3	ensembl	Gallus_gallus.GRCg6a	2903	1	13612065	13772223
SRPK2	ensembl	Gallus_gallus.GRCg6a	2905	1	13958935	14006452
NAMPTP1	ensembl	Gallus_gallus.GRCg6a	2919	1	14365885	14392312
CERK	ensembl	Gallus_gallus.GRCg6a	2926	1	16257553	16300910
ALG12	ensembl	Gallus_gallus.GRCg6a	2934	1	19029131	19044906
CADPS2	ensembl	Gallus_gallus.GRCg6a	2972	1	22670291	22971425
PTPRZ1	ensembl	Gallus_gallus.GRCg6a	2974	1	23044093	23176470
KCND2	ensembl	Gallus_gallus.GRCg6a	2977	1	23662850	23926311
PNPLA8	ensembl	Gallus_gallus.GRCg6a	3023	1	28651041	28685420
NRCAM	ensembl	Gallus_gallus.GRCg6a	3024	1	28704251	28843445
CNTN1	ensembl	Gallus_gallus.GRCg6a	3030	1	28882582	29120860
PDZRN4	ensembl	Gallus_gallus.GRCg6a	3037	1	29166774	29412777
GXYLT1	ensembl	Gallus_gallus.GRCg6a	3047	1	29589324	29620342
ADAMTS20	ensembl	Gallus_gallus.GRCg6a	3055	1	30046660	30129302
TMEM117	ensembl	Gallus_gallus.GRCg6a	3058	1	30234476	30430729
MSRB3	ensembl	Gallus_gallus.GRCg6a	3059	1	34107213	34191038
GRIP1	ensembl	Gallus_gallus.GRCg6a	3065	1	34551571	34761125
CAND1	ensembl	Gallus_gallus.GRCg6a	3066	1	34900551	34930163
NUP107	ensembl	Gallus_gallus.GRCg6a	3068	1	35367839	35393184
NAP1L1	ensembl	Gallus_gallus.GRCg6a	3072	1	38027576	38055929
E2F7	ensembl	Gallus_gallus.GRCg6a	3078	1	38375611	38391308
PPFIA2	ensembl	Gallus_gallus.GRCg6a	3089	1	40280597	40569224
TMTC2	ensembl	Gallus_gallus.GRCg6a	3092	1	40888158	41131936
DUSP6	ensembl	Gallus_gallus.GRCg6a	3095	1	43322569	43326909
DCN	ensembl	Gallus_gallus.GRCg6a	3098	1	44050178	44202174
SOCS2	ensembl	Gallus_gallus.GRCg6a	3099	1	44923615	44927604
CRADD	ensembl	Gallus_gallus.GRCg6a	3101	1	44934717	45010543
PLXNC1	ensembl	Gallus_gallus.GRCg6a	3102	1	45094960	45161493
ANKS1B	ensembl	Gallus_gallus.GRCg6a	3107	1	46756977	47167938
UTP20	ensembl	Gallus_gallus.GRCg6a	3116	1	47648410	47707994
STRA8	ensembl	Gallus_gallus.GRCg6a	3119	1	47892850	47900521
HEBP1	ensembl	Gallus_gallus.GRCg6a	3124	1	48243645	48250223
GSG1	ensembl	Gallus_gallus.GRCg6a	3125	1	48286846	48299555
ATF7IP	ensembl	Gallus_gallus.GRCg6a	3127	1	48844718	48898342
PLBD1	ensembl	Gallus_gallus.GRCg6a	3128	1	48905356	48942414
GUCY2C	ensembl	Gallus_gallus.GRCg6a	3133	1	48945372	48990389
TTC26	ensembl	Gallus_gallus.GRCg6a	3136	1	49002485	49047790
UBN2	ensembl	Gallus_gallus.GRCg6a	3138	1	49060104	49108222
L3MBTL2	ensembl	Gallus_gallus.GRCg6a	3141	1	49758949	49773616
EP300	ensembl	Gallus_gallus.GRCg6a	3142	1	49780325	49836356
RBX1	ensembl	Gallus_gallus.GRCg6a	3147	1	49860867	49871899
SLC25A17	ensembl	Gallus_gallus.GRCg6a	3150	1	49931494	49945608
MRTFA	ensembl	Gallus_gallus.GRCg6a	3154	1	49972914	50059631
GTPBP1	ensembl	Gallus_gallus.GRCg6a	3158	1	50816874	50834079
PLA2G6	ensembl	Gallus_gallus.GRCg6a	3159	1	50979471	50998677
LGALS2	ensembl	Gallus_gallus.GRCg6a	3161	1	51206946	51218711
CARD10	ensembl	Gallus_gallus.GRCg6a	3162	1	51238459	51251963
MFNG	ensembl	Gallus_gallus.GRCg6a	3163	1	51255614	51276612
CYTH4	ensembl	Gallus_gallus.GRCg6a	3169	1	51385635	51405059
RAC2	ensembl	Gallus_gallus.GRCg6a	3175	1	51413962	51423737
KCTD17	ensembl	Gallus_gallus.GRCg6a	3177	1	51449865	51500512
CACNG2	ensembl	Gallus_gallus.GRCg6a	3178	1	51652325	51698867
RTCB	ensembl	Gallus_gallus.GRCg6a	3228	1	53286579	53299252
PRDM4	ensembl	Gallus_gallus.GRCg6a	3229	1	53325209	53342024
PWP1	ensembl	Gallus_gallus.GRCg6a	3232	1	53343403	53357843
CRY1	ensembl	Gallus_gallus.GRCg6a	3263	1	53591410	53626354
TMEM263	ensembl	Gallus_gallus.GRCg6a	3267	1	53635743	53648531
RIC8B	ensembl	Gallus_gallus.GRCg6a	3275	1	53675196	53707480
RFX4	ensembl	Gallus_gallus.GRCg6a	3282	1	53713025	53802913
TCP11X2	ensembl	Gallus_gallus.GRCg6a	3313	1	53881515	53897895
APPL2	ensembl	Gallus_gallus.GRCg6a	3340	1	54211821	54244951
ALDH1L2	ensembl	Gallus_gallus.GRCg6a	3352	1	54291424	54319655
TXNRD1	ensembl	Gallus_gallus.GRCg6a	3404	1	54584006	54620980
TDG	ensembl	Gallus_gallus.GRCg6a	3409	1	54693128	54704028
STAB2	ensembl	Gallus_gallus.GRCg6a	3410	1	54771871	54848374
ASCL1	ensembl	Gallus_gallus.GRCg6a	3430	1	55066348	55068233
MYBPC1	ensembl	Gallus_gallus.GRCg6a	3456	1	55597280	55669104
SPIC	ensembl	Gallus_gallus.GRCg6a	3466	1	55701731	55729543
PARP12	ensembl	Gallus_gallus.GRCg6a	3471	1	55733220	55749482
ATP6V0A4	ensembl	Gallus_gallus.GRCg6a	3517	1	56329183	56352026
TRIM24	ensembl	Gallus_gallus.GRCg6a	3518	1	56379268	56436811
DENND2A	ensembl	Gallus_gallus.GRCg6a	3531	1	56832861	56870164
MRPS33	ensembl	Gallus_gallus.GRCg6a	3538	1	57013385	57019526
DENND11	ensembl	Gallus_gallus.GRCg6a	3544	1	57312780	57323475
WEE2	ensembl	Gallus_gallus.GRCg6a	3545	1	57325922	57338604
FAM180A	ensembl	Gallus_gallus.GRCg6a	3557	1	58331877	58360087
PKP2	ensembl	Gallus_gallus.GRCg6a	3558	1	58821965	58864004
FGD4	ensembl	Gallus_gallus.GRCg6a	3559	1	58965081	59072088
BICD1	ensembl	Gallus_gallus.GRCg6a	3560	1	59088124	59268526
IPO8	ensembl	Gallus_gallus.GRCg6a	3565	1	59614918	59656100
ERC1	ensembl	Gallus_gallus.GRCg6a	3567	1	60556357	60832599
WNT5B	ensembl	Gallus_gallus.GRCg6a	3570	1	60852680	60917603
CACNA1C	ensembl	Gallus_gallus.GRCg6a	3573	1	61134027	61599794
MICAL3	ensembl	Gallus_gallus.GRCg6a	3578	1	61867663	61967208
PTPRO	ensembl	Gallus_gallus.GRCg6a	3584	1	62781911	62930757
LMO3	ensembl	Gallus_gallus.GRCg6a	3591	1	63351924	63412998
PLCZ1	ensembl	Gallus_gallus.GRCg6a	3608	1	64181929	64224901
CAPZA3	ensembl	Gallus_gallus.GRCg6a	3611	1	64224976	64225943
AEBP2	ensembl	Gallus_gallus.GRCg6a	3624	1	64536241	64585951
SLCO1A2	ensembl	Gallus_gallus.GRCg6a	3632	1	65230075	65281262
RECQL	ensembl	Gallus_gallus.GRCg6a	3637	1	65317661	65337020
C2CD5	ensembl	Gallus_gallus.GRCg6a	3659	1	66503373	66570677
ETFRF1	ensembl	Gallus_gallus.GRCg6a	3666	1	67181939	67199983
INTS13	ensembl	Gallus_gallus.GRCg6a	3668	1	67963378	67982231
ARNTL2	ensembl	Gallus_gallus.GRCg6a	3669	1	68130384	68166501
PPFIBP1	ensembl	Gallus_gallus.GRCg6a	3671	1	68191397	68291071
CYB5R1	ensembl	Gallus_gallus.GRCg6a	3675	1	68297311	68348236
A4GALT	ensembl	Gallus_gallus.GRCg6a	3675	1	68335336	68348032
ARFGAP3	ensembl	Gallus_gallus.GRCg6a	3676	1	68365225	68398932
TTLL1	ensembl	Gallus_gallus.GRCg6a	3679	1	68477408	68498513
SCUBE1	ensembl	Gallus_gallus.GRCg6a	3681	1	68564109	68765156
SHISAL1	ensembl	Gallus_gallus.GRCg6a	3684	1	69294587	69354684
PHF21B	ensembl	Gallus_gallus.GRCg6a	3689	1	69921526	69983708
PPARA	ensembl	Gallus_gallus.GRCg6a	3704	1	71237629	71271740
ZC3HAV1	ensembl	Gallus_gallus.GRCg6a	3711	1	71375201	71400743
ETV6	ensembl	Gallus_gallus.GRCg6a	3713	1	71449364	71582019
GPR19	ensembl	Gallus_gallus.GRCg6a	3717	1	71980272	71988795
MRPS35	ensembl	Gallus_gallus.GRCg6a	3731	1	72622696	72644857
FAR2	ensembl	Gallus_gallus.GRCg6a	3732	1	73191857	73320608
C12orf4	ensembl	Gallus_gallus.GRCg6a	3739	1	73358186	73385073
FAM162A	ensembl	Gallus_gallus.GRCg6a	3747	1	77463747	77472850
KPNA1	ensembl	Gallus_gallus.GRCg6a	3748	1	77477877	77514773
FBXO40	ensembl	Gallus_gallus.GRCg6a	3755	1	77526063	77541005
TAPBPL	ensembl	Gallus_gallus.GRCg6a	3757	1	77546387	77554991
WARS2	ensembl	Gallus_gallus.GRCg6a	3769	1	79431556	79472851
STXBP5L	ensembl	Gallus_gallus.GRCg6a	3772	1	80274239	80460066
NDUFB4	ensembl	Gallus_gallus.GRCg6a	3773	1	80601454	80605982
CHD1L	ensembl	Gallus_gallus.GRCg6a	3775	1	81317906	81339566
TMEM39A	ensembl	Gallus_gallus.GRCg6a	3778	1	81358311	81383483
XCL1	ensembl	Gallus_gallus.GRCg6a	3805	1	85121273	85126277
COL8A1	ensembl	Gallus_gallus.GRCg6a	3807	1	85383662	85470351
TIMMDC1	ensembl	Gallus_gallus.GRCg6a	3828	1	93698488	93704946
POU1F1	ensembl	Gallus_gallus.GRCg6a	3831	1	94257934	94273544
SAMSN1	ensembl	Gallus_gallus.GRCg6a	3842	1	99493728	99545821
NRIP1	ensembl	Gallus_gallus.GRCg6a	3843	1	99699127	99764877
JAM2	ensembl	Gallus_gallus.GRCg6a	3851	1	103822633	103856294
ATP5PF	ensembl	Gallus_gallus.GRCg6a	3856	1	103855858	103860617
APP	ensembl	Gallus_gallus.GRCg6a	3857	1	103922338	104122132
CLIC6	ensembl	Gallus_gallus.GRCg6a	3858	1	107322493	107332064
DOP1B	ensembl	Gallus_gallus.GRCg6a	3862	1	107923828	107968058
CHAF1B	ensembl	Gallus_gallus.GRCg6a	3864	1	108001836	108019446
HLCS	ensembl	Gallus_gallus.GRCg6a	3865	1	108202036	108342302
VPS26C	ensembl	Gallus_gallus.GRCg6a	3866	1	108403926	108421241
DSCAM	ensembl	Gallus_gallus.GRCg6a	3869	1	109565520	110029599
BACE2	ensembl	Gallus_gallus.GRCg6a	3873	1	110162856	110213264
MED14	ensembl	Gallus_gallus.GRCg6a	3883	1	113500610	113567673
OTC	ensembl	Gallus_gallus.GRCg6a	3889	1	114206429	114232333
SRPX	ensembl	Gallus_gallus.GRCg6a	3890	1	114302896	114343550
DYNLT3	ensembl	Gallus_gallus.GRCg6a	3893	1	114440914	114448263
CYBB	ensembl	Gallus_gallus.GRCg6a	3898	1	114457437	114478974
LANCL3	ensembl	Gallus_gallus.GRCg6a	3902	1	114517355	114546887
PRRG1	ensembl	Gallus_gallus.GRCg6a	3908	1	114579211	114609539
DMD	ensembl	Gallus_gallus.GRCg6a	3930	1	116192489	117253225
IL1RAPL1	ensembl	Gallus_gallus.GRCg6a	3937	1	117527572	118143733
POLA1	ensembl	Gallus_gallus.GRCg6a	3962	1	119273945	119465002
MAP7D2	ensembl	Gallus_gallus.GRCg6a	3963	1	121300649	121335637
GPM6B	ensembl	Gallus_gallus.GRCg6a	3968	1	124201020	124307978
CD99	ensembl	Gallus_gallus.GRCg6a	3981	1	129862450	129887257
ZBED1	ensembl	Gallus_gallus.GRCg6a	3982	1	129980985	130145449
OCA2	ensembl	Gallus_gallus.GRCg6a	3984	1	131975543	132105662
GABRG3	ensembl	Gallus_gallus.GRCg6a	3985	1	132259464	132561163
ATP10A	ensembl	Gallus_gallus.GRCg6a	3994	1	132986041	133096377
DCUN1D2	ensembl	Gallus_gallus.GRCg6a	3997	1	138728119	138751839
ABHD13	ensembl	Gallus_gallus.GRCg6a	4014	1	141647287	141655299
FGF14	ensembl	Gallus_gallus.GRCg6a	4051	1	144408607	144791819
ITGBL1	ensembl	Gallus_gallus.GRCg6a	4054	1	144799552	144931151
NALCN	ensembl	Gallus_gallus.GRCg6a	4056	1	144950412	145152965
GPC6	ensembl	Gallus_gallus.GRCg6a	4061	1	147943317	148011418
FBXL3	ensembl	Gallus_gallus.GRCg6a	4073	1	155810119	155824758
LMO7	ensembl	Gallus_gallus.GRCg6a	4076	1	156241817	156370149
KLF12	ensembl	Gallus_gallus.GRCg6a	4080	1	156971305	157226206
PIBF1	ensembl	Gallus_gallus.GRCg6a	4084	1	157476165	157591528
DIAPH3	ensembl	Gallus_gallus.GRCg6a	4104	1	163718389	163898101
VWA8	ensembl	Gallus_gallus.GRCg6a	4117	1	167303114	167502950
SIAH3	ensembl	Gallus_gallus.GRCg6a	4123	1	169217367	169254113
LCP1	ensembl	Gallus_gallus.GRCg6a	4124	1	169350498	169399736
INTS6	ensembl	Gallus_gallus.GRCg6a	4127	1	171417529	171459449
TRPC4	ensembl	Gallus_gallus.GRCg6a	4129	1	173127323	173264665
NBEA	ensembl	Gallus_gallus.GRCg6a	4130	1	174375172	174843962
FRY	ensembl	Gallus_gallus.GRCg6a	4132	1	175943342	176107764
SGCG	ensembl	Gallus_gallus.GRCg6a	4138	1	178989722	179102539
LATS2	ensembl	Gallus_gallus.GRCg6a	4142	1	179980747	180021121
CRYL1	ensembl	Gallus_gallus.GRCg6a	4143	1	180188436	180238997
PARP4	ensembl	Gallus_gallus.GRCg6a	4153	1	180569335	180612944
DDX10	ensembl	Gallus_gallus.GRCg6a	4162	1	181322903	181487159
ALKBH8	ensembl	Gallus_gallus.GRCg6a	4168	1	181880177	181939483
CWF19L2	ensembl	Gallus_gallus.GRCg6a	4170	1	181966817	182022834
TRPC6	ensembl	Gallus_gallus.GRCg6a	4176	1	184326387	184418640
ARHGAP42	ensembl	Gallus_gallus.GRCg6a	4178	1	184547720	184703043
HEPHL1	ensembl	Gallus_gallus.GRCg6a	4183	1	186999629	187029048
C1H11ORF54	ensembl	Gallus_gallus.GRCg6a	4185	1	187105314	187114711
SLC36A4	ensembl	Gallus_gallus.GRCg6a	4198	1	187334925	187443112
NAALAD2	ensembl	Gallus_gallus.GRCg6a	4212	1	188891315	188922631
FOLH1	ensembl	Gallus_gallus.GRCg6a	4215	1	188927712	188953081
ME3	ensembl	Gallus_gallus.GRCg6a	4251	1	190149703	190268109
CCDC90B	ensembl	Gallus_gallus.GRCg6a	4259	1	190445981	190454372
TENM4	ensembl	Gallus_gallus.GRCg6a	4306	1	193461898	193803700
WNT11	ensembl	Gallus_gallus.GRCg6a	4322	1	195315169	195341425
UVRAG	ensembl	Gallus_gallus.GRCg6a	4333	1	195484990	195565945
FCHSD2	ensembl	Gallus_gallus.GRCg6a	4346	1	196502552	196621676
MOGAT2	ensembl	Gallus_gallus.GRCg6a	4349	1	196939707	196956041
SEC22C	ensembl	Gallus_gallus.GRCg6a	4355	2	1982684	1996512
KLHL40	ensembl	Gallus_gallus.GRCg6a	4358	2	2093895	2104170
GJC2	ensembl	Gallus_gallus.GRCg6a	4381	2	2396097	2402774
NBEAL2	ensembl	Gallus_gallus.GRCg6a	4385	2	3930912	3957545
CRHR2	ensembl	Gallus_gallus.GRCg6a	4386	2	4245112	4382203
SCN5A	ensembl	Gallus_gallus.GRCg6a	4391	2	5538868	5700257
XYLB	ensembl	Gallus_gallus.GRCg6a	4403	2	6172986	6255970
PRKAG2	ensembl	Gallus_gallus.GRCg6a	4406	2	6368885	6550794
EN2	ensembl	Gallus_gallus.GRCg6a	4460	2	7960618	7964289
VIPR2	ensembl	Gallus_gallus.GRCg6a	4619	2	9698844	9749846
DIP2C	ensembl	Gallus_gallus.GRCg6a	4626	2	9990437	10275976
PARD3	ensembl	Gallus_gallus.GRCg6a	4628	2	13147629	13581750
ZNF438	ensembl	Gallus_gallus.GRCg6a	4631	2	14591854	14633849
GPR158	ensembl	Gallus_gallus.GRCg6a	4634	2	16494334	16675173
PRTFDC1	ensembl	Gallus_gallus.GRCg6a	4637	2	16749655	16794344
DNAJC1	ensembl	Gallus_gallus.GRCg6a	4639	2	17823830	17951910
PLXDC2	ensembl	Gallus_gallus.GRCg6a	4643	2	18525903	18759573
MALRD1	ensembl	Gallus_gallus.GRCg6a	4657	2	18779714	18995157
SLC39A12	ensembl	Gallus_gallus.GRCg6a	4679	2	19370281	19404271
VIM	ensembl	Gallus_gallus.GRCg6a	4681	2	19700327	19802856
TRDMT1	ensembl	Gallus_gallus.GRCg6a	4682	2	19816795	19845645
CUBN	ensembl	Gallus_gallus.GRCg6a	4683	2	19855448	19994614
MINDY3	ensembl	Gallus_gallus.GRCg6a	4684	2	20283219	20330243
ABCB1	ensembl	Gallus_gallus.GRCg6a	4685	2	20665075	20706383
ADAM22	ensembl	Gallus_gallus.GRCg6a	4687	2	20850062	20974465
STEAP4	ensembl	Gallus_gallus.GRCg6a	4690	2	21007327	21026905
ZNF804B	ensembl	Gallus_gallus.GRCg6a	4693	2	21172333	21382361
GTPBP10	ensembl	Gallus_gallus.GRCg6a	4707	2	21718731	21731532
CLDN12	ensembl	Gallus_gallus.GRCg6a	4707	2	21731911	21738947
CDK14	ensembl	Gallus_gallus.GRCg6a	4711	2	21788601	22097425
KRIT1	ensembl	Gallus_gallus.GRCg6a	4720	2	22512900	22533249
CDK6	ensembl	Gallus_gallus.GRCg6a	4722	2	22703461	22836675
CALCR	ensembl	Gallus_gallus.GRCg6a	4724	2	23060807	23197789
CASD1	ensembl	Gallus_gallus.GRCg6a	4732	2	23622221	23646230
PPP1R9A	ensembl	Gallus_gallus.GRCg6a	4735	2	23715866	23846194
PON1	ensembl	Gallus_gallus.GRCg6a	4739	2	23853489	23867206
SHFM1	ensembl	Gallus_gallus.GRCg6a	4761	2	24321442	24327977
C1GALT1	ensembl	Gallus_gallus.GRCg6a	4804	2	24691867	24702573
UMAD1	ensembl	Gallus_gallus.GRCg6a	4818	2	24794127	24862531
GLCCI1	ensembl	Gallus_gallus.GRCg6a	4829	2	24891742	24943662
NXPH1	ensembl	Gallus_gallus.GRCg6a	4859	2	25087512	25222398
PHF14	ensembl	Gallus_gallus.GRCg6a	4913	2	26038888	26193651
TMEM106B	ensembl	Gallus_gallus.GRCg6a	4952	2	26570971	26585564
SCIN	ensembl	Gallus_gallus.GRCg6a	4965	2	26738333	26787906
DGKB	ensembl	Gallus_gallus.GRCg6a	4976	2	27388794	27720368
AGMO	ensembl	Gallus_gallus.GRCg6a	4990	2	27838091	28021352
MEOX2	ensembl	Gallus_gallus.GRCg6a	4997	2	28039372	28092164
ANKMY2	ensembl	Gallus_gallus.GRCg6a	5022	2	28455013	28475977
BZW2	ensembl	Gallus_gallus.GRCg6a	5024	2	28476110	28534287
AHR	ensembl	Gallus_gallus.GRCg6a	5027	2	28740786	28814243
MACC1	ensembl	Gallus_gallus.GRCg6a	5035	2	29901282	29932513
ITGB8	ensembl	Gallus_gallus.GRCg6a	5038	2	29980460	30030227
SP4	ensembl	Gallus_gallus.GRCg6a	5043	2	30405181	30428488
RAPGEF5	ensembl	Gallus_gallus.GRCg6a	5049	2	30628323	30744614
STK31	ensembl	Gallus_gallus.GRCg6a	5052	2	31337816	31434231
RFTN1	ensembl	Gallus_gallus.GRCg6a	5065	2	34320041	34414155
TBC1D5	ensembl	Gallus_gallus.GRCg6a	5066	2	34651269	34954644
THRB	ensembl	Gallus_gallus.GRCg6a	5076	2	37209656	37257267
LRRC3B	ensembl	Gallus_gallus.GRCg6a	5078	2	38121822	38167107
RBMS3	ensembl	Gallus_gallus.GRCg6a	5080	2	38854063	39545916
TMEM108	ensembl	Gallus_gallus.GRCg6a	5087	2	42447408	42553652
ZDHHC3	ensembl	Gallus_gallus.GRCg6a	5089	2	43070481	43097452
SLC25A38	ensembl	Gallus_gallus.GRCg6a	5113	2	44310282	44314964
GLB1	ensembl	Gallus_gallus.GRCg6a	5114	2	44367312	44413014
STAC	ensembl	Gallus_gallus.GRCg6a	5115	2	45701178	45771546
EPDR1	ensembl	Gallus_gallus.GRCg6a	5116	2	46065864	46094828
NME8	ensembl	Gallus_gallus.GRCg6a	5120	2	46118596	46137481
EEPD1	ensembl	Gallus_gallus.GRCg6a	5142	2	46739295	46798842
PDE1C	ensembl	Gallus_gallus.GRCg6a	5153	2	48126705	48416766
TPPP	ensembl	Gallus_gallus.GRCg6a	5176	2	55608568	55657394
LRRC14B	ensembl	Gallus_gallus.GRCg6a	5178	2	55800159	55802701
RECK	ensembl	Gallus_gallus.GRCg6a	5181	2	55980846	56043283
SLC66A2	ensembl	Gallus_gallus.GRCg6a	5185	2	56192463	56265410
NFATC1	ensembl	Gallus_gallus.GRCg6a	5190	2	56572958	56689906
MBOAT1	ensembl	Gallus_gallus.GRCg6a	5209	2	59566193	59625203
JARID2	ensembl	Gallus_gallus.GRCg6a	5233	2	61065775	61271210
CAP2	ensembl	Gallus_gallus.GRCg6a	5237	2	61960517	62027180
NUP153	ensembl	Gallus_gallus.GRCg6a	5238	2	62040196	62086207
PHACTR1	ensembl	Gallus_gallus.GRCg6a	5240	2	62237702	62532964
NEDD9	ensembl	Gallus_gallus.GRCg6a	5251	2	63027555	63115283
C1orf145	ensembl	Gallus_gallus.GRCg6a	5251	2	63035106	63135497
TXNDC5	ensembl	Gallus_gallus.GRCg6a	5293	2	64356493	64377224
FARS2	ensembl	Gallus_gallus.GRCg6a	5295	2	65202325	65441059
RPP40	ensembl	Gallus_gallus.GRCg6a	5298	2	65547548	65559310
ECI2	ensembl	Gallus_gallus.GRCg6a	5311	2	65891427	65921040
PRPF4B	ensembl	Gallus_gallus.GRCg6a	5312	2	65939197	65962215
SLC22A23	ensembl	Gallus_gallus.GRCg6a	5323	2	66164028	66258705
EXOC2	ensembl	Gallus_gallus.GRCg6a	5327	2	66497426	66625421
PHLPP1	ensembl	Gallus_gallus.GRCg6a	5335	2	67975897	68105942
RELCH	ensembl	Gallus_gallus.GRCg6a	5340	2	68242226	68316439
CDH20	ensembl	Gallus_gallus.GRCg6a	5358	2	68583087	68696145
CDH10	ensembl	Gallus_gallus.GRCg6a	5410	2	72101114	72196923
BASP1	ensembl	Gallus_gallus.GRCg6a	5462	2	75358894	75406459
ZNF622	ensembl	Gallus_gallus.GRCg6a	5489	2	75720839	75727791
TRIO	ensembl	Gallus_gallus.GRCg6a	5502	2	76336588	76572049
ATPSCKMT	ensembl	Gallus_gallus.GRCg6a	5516	2	78413620	78423635
ADCY2	ensembl	Gallus_gallus.GRCg6a	5518	2	79237722	79440729
MED10	ensembl	Gallus_gallus.GRCg6a	5526	2	79858774	79862773
SPATA48	ensembl	Gallus_gallus.GRCg6a	5542	2	80583586	80611449
DDC	ensembl	Gallus_gallus.GRCg6a	5555	2	80755118	80807342
GRB10	ensembl	Gallus_gallus.GRCg6a	5557	2	80852532	80991947
GALNT12	ensembl	Gallus_gallus.GRCg6a	5562	2	87858631	87903391
GABBR2	ensembl	Gallus_gallus.GRCg6a	5563	2	87910969	88368255
CAVIN4	ensembl	Gallus_gallus.GRCg6a	5565	2	88738279	88751907
INVS	ensembl	Gallus_gallus.GRCg6a	5568	2	89168602	89253599
AFG3L2	ensembl	Gallus_gallus.GRCg6a	5576	2	97210279	97233233
PIEZO2	ensembl	Gallus_gallus.GRCg6a	5581	2	97729887	98023150
APCDD1	ensembl	Gallus_gallus.GRCg6a	5583	2	98307894	98337161
EPB41L3	ensembl	Gallus_gallus.GRCg6a	5606	2	100148458	100212328
LPIN2	ensembl	Gallus_gallus.GRCg6a	5619	2	100992993	101029049
EMILIN2	ensembl	Gallus_gallus.GRCg6a	5620	2	101038793	101069808
SMCHD1	ensembl	Gallus_gallus.GRCg6a	5621	2	101090869	101163136
CABLES1	ensembl	Gallus_gallus.GRCg6a	5653	2	102922659	102951590
TMEM241	ensembl	Gallus_gallus.GRCg6a	5653	2	102931795	103017782
RMC1	ensembl	Gallus_gallus.GRCg6a	5655	2	103033379	103048687
NPC1	ensembl	Gallus_gallus.GRCg6a	5657	2	103049116	103074569
ANKRD29	ensembl	Gallus_gallus.GRCg6a	5662	2	103083312	103114057
LAMA3	ensembl	Gallus_gallus.GRCg6a	5663	2	103119354	103231680
ZNF521	ensembl	Gallus_gallus.GRCg6a	5679	2	103577193	103841408
SS18	ensembl	Gallus_gallus.GRCg6a	5688	2	104083432	104126238
KCTD1	ensembl	Gallus_gallus.GRCg6a	5690	2	104251195	104316535
OPN5L1	ensembl	Gallus_gallus.GRCg6a	5694	2	106222683	106258773
DTNA	ensembl	Gallus_gallus.GRCg6a	5716	2	107360212	107534708
SNTG1	ensembl	Gallus_gallus.GRCg6a	5738	2	108764816	109090785
ST18	ensembl	Gallus_gallus.GRCg6a	5748	2	109572158	109745154
RB1CC1	ensembl	Gallus_gallus.GRCg6a	5749	2	109935359	110008388
ATP6V1H	ensembl	Gallus_gallus.GRCg6a	5755	2	110240177	110289554
RGS20	ensembl	Gallus_gallus.GRCg6a	5766	2	110314102	110333425
XKR4	ensembl	Gallus_gallus.GRCg6a	5768	2	110760621	110984213
SDR16C5	ensembl	Gallus_gallus.GRCg6a	5778	2	111306864	111320818
RAB2A	ensembl	Gallus_gallus.GRCg6a	5828	2	112818627	112860948
ASPH	ensembl	Gallus_gallus.GRCg6a	5833	2	113285505	113316802
PRDM14	ensembl	Gallus_gallus.GRCg6a	5875	2	116484466	116494659
XKR9	ensembl	Gallus_gallus.GRCg6a	5895	2	116774238	116782120
MSC	ensembl	Gallus_gallus.GRCg6a	5918	2	117209361	117210782
TRPA1	ensembl	Gallus_gallus.GRCg6a	5924	2	117290673	117324784
RDH10	ensembl	Gallus_gallus.GRCg6a	5946	2	117729843	117755436
PKIA	ensembl	Gallus_gallus.GRCg6a	6006	2	120210420	120249139
CA3B	ensembl	Gallus_gallus.GRCg6a	6023	2	122705158	122724398
CA2	ensembl	Gallus_gallus.GRCg6a	6027	2	122766240	122822370
WWP1	ensembl	Gallus_gallus.GRCg6a	6036	2	122974548	123034608
RMDN1	ensembl	Gallus_gallus.GRCg6a	6037	2	123036659	123049268
OSGIN2	ensembl	Gallus_gallus.GRCg6a	6063	2	124252530	124264647
DECR1	ensembl	Gallus_gallus.GRCg6a	6065	2	124297207	124306416
NECAB1	ensembl	Gallus_gallus.GRCg6a	6077	2	124557381	124612440
SLC26A7	ensembl	Gallus_gallus.GRCg6a	6086	2	124712148	124778783
RUNX1T1	ensembl	Gallus_gallus.GRCg6a	6088	2	124950602	125056942
TP53INP1	ensembl	Gallus_gallus.GRCg6a	6095	2	126295052	126306005
SDC2	ensembl	Gallus_gallus.GRCg6a	6099	2	126817624	126874829
LAPTM4B	ensembl	Gallus_gallus.GRCg6a	6100	2	127225486	127287310
MATN2	ensembl	Gallus_gallus.GRCg6a	6102	2	127306456	127363344
NCALD	ensembl	Gallus_gallus.GRCg6a	6119	2	128779644	128829568
BAALC	ensembl	Gallus_gallus.GRCg6a	6122	2	129210045	129231537
RIMS2	ensembl	Gallus_gallus.GRCg6a	6125	2	129350229	129792370
ZFPM2	ensembl	Gallus_gallus.GRCg6a	6129	2	130175913	130483288
BOP1	ensembl	Gallus_gallus.GRCg6a	6131	2	130809697	130899627
ANGPT1	ensembl	Gallus_gallus.GRCg6a	6141	2	131756078	131920640
EIF3E	ensembl	Gallus_gallus.GRCg6a	6145	2	132199298	132219771
EMC2	ensembl	Gallus_gallus.GRCg6a	6146	2	132270544	132336875
TRHR	ensembl	Gallus_gallus.GRCg6a	6151	2	132483774	132498269
NUDCD1	ensembl	Gallus_gallus.GRCg6a	6157	2	132522302	132547557
EIF3H	ensembl	Gallus_gallus.GRCg6a	6202	2	135418685	135499641
RAD21	ensembl	Gallus_gallus.GRCg6a	6208	2	135540254	135564198
EXT1	ensembl	Gallus_gallus.GRCg6a	6214	2	135873550	136036349
CCN3	ensembl	Gallus_gallus.GRCg6a	6216	2	136482292	136487586
DEPDC6	ensembl	Gallus_gallus.GRCg6a	6221	2	136698116	136770823
TATDN1	ensembl	Gallus_gallus.GRCg6a	6225	2	138475436	138488953
NSMCE2	ensembl	Gallus_gallus.GRCg6a	6226	2	138725194	138851718
ASAP1	ensembl	Gallus_gallus.GRCg6a	6248	2	140568060	140731190
EFR3A	ensembl	Gallus_gallus.GRCg6a	6253	2	141286783	141354033
ST3GAL1	ensembl	Gallus_gallus.GRCg6a	6257	2	142083463	142108042
COL22A1	ensembl	Gallus_gallus.GRCg6a	6264	2	144555101	144755284
KCNK9	ensembl	Gallus_gallus.GRCg6a	6268	2	145014229	145093521
ADGRB1	ensembl	Gallus_gallus.GRCg6a	6275	2	147556277	147834791
FAM83H	ensembl	Gallus_gallus.GRCg6a	6281	2	149289749	149300056
EFEMP1	ensembl	Gallus_gallus.GRCg6a	6292	3	269054	321343
ERLEC1	ensembl	Gallus_gallus.GRCg6a	6305	3	3030269	3041396
GTF2A1L	ensembl	Gallus_gallus.GRCg6a	6321	3	8253719	8265723
MDH1	ensembl	Gallus_gallus.GRCg6a	6323	3	10131713	10143027
C1D	ensembl	Gallus_gallus.GRCg6a	6332	3	11828964	11846476
CDC42BPA	ensembl	Gallus_gallus.GRCg6a	6337	3	12391368	12550464
ITPKB	ensembl	Gallus_gallus.GRCg6a	6340	3	12635777	12683252
SNAP25	ensembl	Gallus_gallus.GRCg6a	6369	3	13751856	13817913
PAK5	ensembl	Gallus_gallus.GRCg6a	6370	3	13939800	14041253
TMX4	ensembl	Gallus_gallus.GRCg6a	6387	3	14723403	14749328
FAM161A	ensembl	Gallus_gallus.GRCg6a	6408	3	15443415	15451711
DTD1	ensembl	Gallus_gallus.GRCg6a	6409	3	15457010	15469802
TTL	ensembl	Gallus_gallus.GRCg6a	6411	3	16096879	16112242
POLR1B	ensembl	Gallus_gallus.GRCg6a	6412	3	16112592	16128910
ENTPD6	ensembl	Gallus_gallus.GRCg6a	6414	3	16177804	16189143
MRPS5	ensembl	Gallus_gallus.GRCg6a	6416	3	16201791	16246746
SLC8A1	ensembl	Gallus_gallus.GRCg6a	6422	3	16420525	16490003
GPCPD1	ensembl	Gallus_gallus.GRCg6a	6424	3	16861604	16894451
SHLD1	ensembl	Gallus_gallus.GRCg6a	6428	3	16929944	16971787
CNIH3	ensembl	Gallus_gallus.GRCg6a	6438	3	17558062	17599394
WDR26	ensembl	Gallus_gallus.GRCg6a	6441	3	17629538	17657173
NVL	ensembl	Gallus_gallus.GRCg6a	6442	3	17672118	17701641
DEGS1	ensembl	Gallus_gallus.GRCg6a	6443	3	17705163	17711133
TP53BP2	ensembl	Gallus_gallus.GRCg6a	6444	3	17738450	17778887
CAPN8	ensembl	Gallus_gallus.GRCg6a	6447	3	17803816	17833090
SUSD4	ensembl	Gallus_gallus.GRCg6a	6450	3	17861903	17932443
DISP1	ensembl	Gallus_gallus.GRCg6a	6456	3	17987120	18072995
AIDA	ensembl	Gallus_gallus.GRCg6a	6460	3	18103016	18128618
MARC1	ensembl	Gallus_gallus.GRCg6a	6465	3	18723065	18732704
EPRS	ensembl	Gallus_gallus.GRCg6a	6466	3	18926218	18963234
ESRRG	ensembl	Gallus_gallus.GRCg6a	6469	3	20068343	20429542
KCNK2	ensembl	Gallus_gallus.GRCg6a	6481	3	20934919	21040114
DIEXF	ensembl	Gallus_gallus.GRCg6a	6506	3	22932307	22952244
MRPS10	ensembl	Gallus_gallus.GRCg6a	6508	3	22956893	22963144
EML4	ensembl	Gallus_gallus.GRCg6a	6542	3	23698626	23850581
MTA3	ensembl	Gallus_gallus.GRCg6a	6568	3	24054773	24166383
HAAO	ensembl	Gallus_gallus.GRCg6a	6578	3	24223735	24254972
THADA	ensembl	Gallus_gallus.GRCg6a	6595	3	25096501	25247758
PLEKHH2	ensembl	Gallus_gallus.GRCg6a	6601	3	25256109	25303550
LRPPRC	ensembl	Gallus_gallus.GRCg6a	6611	3	25371305	25456660
SRBD1	ensembl	Gallus_gallus.GRCg6a	6622	3	26195862	26317142
PRKCE	ensembl	Gallus_gallus.GRCg6a	6626	3	26338154	26619224
BRE	ensembl	Gallus_gallus.GRCg6a	6631	3	27531575	27695285
SLC4A1AP	ensembl	Gallus_gallus.GRCg6a	6633	3	27903237	27919436
LRFN2	ensembl	Gallus_gallus.GRCg6a	6658	3	28348991	28495437
KCNK5	ensembl	Gallus_gallus.GRCg6a	6681	3	29310781	29341097
DNAH8	ensembl	Gallus_gallus.GRCg6a	6696	3	29501011	29619293
MDGA1	ensembl	Gallus_gallus.GRCg6a	6714	3	30006735	30187312
CMTR1	ensembl	Gallus_gallus.GRCg6a	6719	3	30280731	30303453
RNF8	ensembl	Gallus_gallus.GRCg6a	6720	3	30308983	30359625
ZNF318	ensembl	Gallus_gallus.GRCg6a	6728	3	31128994	31154096
RASGRP3	ensembl	Gallus_gallus.GRCg6a	6729	3	31182830	31220795
BIRC6	ensembl	Gallus_gallus.GRCg6a	6735	3	31609464	31785558
YIPF4	ensembl	Gallus_gallus.GRCg6a	6737	3	31786701	31801008
RMDN2	ensembl	Gallus_gallus.GRCg6a	6739	3	31979443	32020628
PRKD3	ensembl	Gallus_gallus.GRCg6a	6749	3	33641807	33686796
AHCTF1	ensembl	Gallus_gallus.GRCg6a	6752	3	33876529	33929454
CNST	ensembl	Gallus_gallus.GRCg6a	6755	3	33983981	34007220
KIF26B	ensembl	Gallus_gallus.GRCg6a	6758	3	34279395	34717416
AKT3	ensembl	Gallus_gallus.GRCg6a	6764	3	35071502	35216609
CEP170	ensembl	Gallus_gallus.GRCg6a	6782	3	35325057	35413252
PLD5	ensembl	Gallus_gallus.GRCg6a	6795	3	35569976	35737294
CHRM3	ensembl	Gallus_gallus.GRCg6a	6807	3	36486653	36741396
RYR2	ensembl	Gallus_gallus.GRCg6a	6834	3	37258840	37528009
MTR	ensembl	Gallus_gallus.GRCg6a	6838	3	37651044	37698782
ACTN2	ensembl	Gallus_gallus.GRCg6a	6840	3	37710303	37774495
NUP133	ensembl	Gallus_gallus.GRCg6a	6859	3	40097108	40125127
C1orf198	ensembl	Gallus_gallus.GRCg6a	6864	3	40608347	40628562
TTC13	ensembl	Gallus_gallus.GRCg6a	6868	3	40629526	40666062
ARV1	ensembl	Gallus_gallus.GRCg6a	6871	3	40666273	40675811
PRKN	ensembl	Gallus_gallus.GRCg6a	6881	3	44583493	45261117
AGPAT4	ensembl	Gallus_gallus.GRCg6a	6883	3	45283852	45353246
GRM1	ensembl	Gallus_gallus.GRCg6a	6890	3	46755894	46932292
STXBP5	ensembl	Gallus_gallus.GRCg6a	6898	3	47205516	47305776
SASH1	ensembl	Gallus_gallus.GRCg6a	6899	3	47726722	47866699
PLEKHG1	ensembl	Gallus_gallus.GRCg6a	6900	3	48624389	48741485
MTHFD1L	ensembl	Gallus_gallus.GRCg6a	6901	3	48743410	48879114
TMEM181	ensembl	Gallus_gallus.GRCg6a	6912	3	52142821	52165059
ZC2HC1B	ensembl	Gallus_gallus.GRCg6a	6922	3	52378552	52388126
ADGRG6	ensembl	Gallus_gallus.GRCg6a	6932	3	52959497	53067360
NHSL1	ensembl	Gallus_gallus.GRCg6a	6936	3	54296597	54457695
BCLAF1	ensembl	Gallus_gallus.GRCg6a	6946	3	55290293	55506996
PDE7B	ensembl	Gallus_gallus.GRCg6a	6947	3	55353526	55514981
MYB	ensembl	Gallus_gallus.GRCg6a	6950	3	55778483	55804513
HBS1L	ensembl	Gallus_gallus.GRCg6a	6951	3	55846631	55911966
SGK1	ensembl	Gallus_gallus.GRCg6a	6958	3	56205535	56302921
ENPP3	ensembl	Gallus_gallus.GRCg6a	6967	3	57331049	57364433
AKAP7	ensembl	Gallus_gallus.GRCg6a	6968	3	57483132	57554676
PKIB	ensembl	Gallus_gallus.GRCg6a	6993	3	61297796	61352281
DCBLD1	ensembl	Gallus_gallus.GRCg6a	7009	3	63189791	63235852
GPRC6A	ensembl	Gallus_gallus.GRCg6a	7019	3	63761182	63771757
CDK19	ensembl	Gallus_gallus.GRCg6a	7032	3	66377571	66490935
SESN1	ensembl	Gallus_gallus.GRCg6a	7037	3	67074926	67146996
SOBP	ensembl	Gallus_gallus.GRCg6a	7039	3	67724491	67834185
CCNC	ensembl	Gallus_gallus.GRCg6a	7052	3	71405148	71422998
PNISR	ensembl	Gallus_gallus.GRCg6a	7053	3	71486522	71511444
FUT9	ensembl	Gallus_gallus.GRCg6a	7058	3	72904936	73020779
MAP3K7	ensembl	Gallus_gallus.GRCg6a	7064	3	75083923	75132422
LYRM2	ensembl	Gallus_gallus.GRCg6a	7065	3	75541476	75544276
PM20D2	ensembl	Gallus_gallus.GRCg6a	7067	3	75796307	75810677
RARS2	ensembl	Gallus_gallus.GRCg6a	7073	3	76418282	76450684
SMIM8	ensembl	Gallus_gallus.GRCg6a	7074	3	76505605	76508146
ZNF292	ensembl	Gallus_gallus.GRCg6a	7075	3	76522206	76576110
CEP162	ensembl	Gallus_gallus.GRCg6a	7087	3	77469083	77515525
CYB5R4	ensembl	Gallus_gallus.GRCg6a	7093	3	77563544	77591643
DOP1A	ensembl	Gallus_gallus.GRCg6a	7098	3	77936596	77992089
UBE3D	ensembl	Gallus_gallus.GRCg6a	7099	3	77999441	78075125
MEI4	ensembl	Gallus_gallus.GRCg6a	7110	3	79937436	80007134
SENP6	ensembl	Gallus_gallus.GRCg6a	7120	3	80562641	80628792
KCNQ5	ensembl	Gallus_gallus.GRCg6a	7126	3	81557621	81816578
DST	ensembl	Gallus_gallus.GRCg6a	7128	3	86843658	87137461
HMGCLL1	ensembl	Gallus_gallus.GRCg6a	7132	3	87481259	87553795
HCRTR2	ensembl	Gallus_gallus.GRCg6a	7144	3	87590272	87623808
FAM83B	ensembl	Gallus_gallus.GRCg6a	7147	3	87700116	87743877
LRRC1	ensembl	Gallus_gallus.GRCg6a	7152	3	88017842	88103589
ARHGEF10	ensembl	Gallus_gallus.GRCg6a	7173	3	90864295	90984736
TAF1B	ensembl	Gallus_gallus.GRCg6a	7201	3	96396186	96484432
ITSN2	ensembl	Gallus_gallus.GRCg6a	7213	3	104214249	104270106
NRBP1	ensembl	Gallus_gallus.GRCg6a	7214	3	104377325	104402322
SELENOI	ensembl	Gallus_gallus.GRCg6a	7215	3	104975750	104996776
CCDC25	ensembl	Gallus_gallus.GRCg6a	7218	3	105134511	105145425
OTOF	ensembl	Gallus_gallus.GRCg6a	7220	3	105305216	105335944
ELP3	ensembl	Gallus_gallus.GRCg6a	7227	3	105709011	105792887
FBXO16	ensembl	Gallus_gallus.GRCg6a	7229	3	105798126	105833957
MSRA	ensembl	Gallus_gallus.GRCg6a	7233	3	106426632	106687390
TFAP2B	ensembl	Gallus_gallus.GRCg6a	7240	3	108221189	108246601
HSF3	ensembl	Gallus_gallus.GRCg6a	7249	4	282370	297464
ARR3	ensembl	Gallus_gallus.GRCg6a	7253	4	1241080	1246271
KIF4B	ensembl	Gallus_gallus.GRCg6a	7255	4	1269816	1286882
SASH3	ensembl	Gallus_gallus.GRCg6a	7258	4	1634846	1637992
PLP1	ensembl	Gallus_gallus.GRCg6a	7261	4	1997678	2003292
BTK	ensembl	Gallus_gallus.GRCg6a	7262	4	2028580	2039548
DLG3	ensembl	Gallus_gallus.GRCg6a	7265	4	2475257	2530889
KLHL9	ensembl	Gallus_gallus.GRCg6a	7267	4	3197457	3265724
GPC4	ensembl	Gallus_gallus.GRCg6a	7268	4	3771853	3833252
PABIR2	ensembl	Gallus_gallus.GRCg6a	7275	4	4070477	4079067
FAM122A	ensembl	Gallus_gallus.GRCg6a	7276	4	4080433	4093980
RBMXL1	ensembl	Gallus_gallus.GRCg6a	7278	4	4410295	4425195
TM9SF2L	ensembl	Gallus_gallus.GRCg6a	7281	4	4425299	4452400
DIAPH2	ensembl	Gallus_gallus.GRCg6a	7291	4	5910181	5955619
KLHL4	ensembl	Gallus_gallus.GRCg6a	7334	4	8078253	8111548
DACH2	ensembl	Gallus_gallus.GRCg6a	7355	4	8277517	8541470
GABRA3	ensembl	Gallus_gallus.GRCg6a	7372	4	10750330	10800416
NEXMIF	ensembl	Gallus_gallus.GRCg6a	7385	4	12376599	12497277
ABCB7	ensembl	Gallus_gallus.GRCg6a	7386	4	12513106	12540210
ATRX	ensembl	Gallus_gallus.GRCg6a	7390	4	12808926	12883679
ATP7A	ensembl	Gallus_gallus.GRCg6a	7391	4	12911845	12929913
TRPC5	ensembl	Gallus_gallus.GRCg6a	7394	4	13079135	13140422
CAPN6	ensembl	Gallus_gallus.GRCg6a	7395	4	13332487	13379286
ACSL4	ensembl	Gallus_gallus.GRCg6a	7399	4	13761450	13795773
NXT2	ensembl	Gallus_gallus.GRCg6a	7400	4	13806407	13813922
PSMD10	ensembl	Gallus_gallus.GRCg6a	7401	4	14114460	14117321
SH2D1A	ensembl	Gallus_gallus.GRCg6a	7413	4	15530219	15544105
BIRC8	ensembl	Gallus_gallus.GRCg6a	7416	4	15652758	15672807
THOC2	ensembl	Gallus_gallus.GRCg6a	7417	4	15682570	15730263
GRIA3	ensembl	Gallus_gallus.GRCg6a	7418	4	15743145	15884846
TMEM255A	ensembl	Gallus_gallus.GRCg6a	7421	4	16450062	16472364
SLC25A43	ensembl	Gallus_gallus.GRCg6a	7424	4	16564093	16581626
IL1RAPL2	ensembl	Gallus_gallus.GRCg6a	7426	4	16845799	17180206
MAMLD1	ensembl	Gallus_gallus.GRCg6a	7428	4	17794159	17870027
FGB	ensembl	Gallus_gallus.GRCg6a	7429	4	20308597	20315123
FGA	ensembl	Gallus_gallus.GRCg6a	7431	4	20321300	20328290
PDGFC	ensembl	Gallus_gallus.GRCg6a	7434	4	21202944	21318742
GLRB	ensembl	Gallus_gallus.GRCg6a	7435	4	21362248	21407298
RXFP1	ensembl	Gallus_gallus.GRCg6a	7437	4	21878289	21927832
C4orf46	ensembl	Gallus_gallus.GRCg6a	7440	4	21926876	21929479
ETFDH	ensembl	Gallus_gallus.GRCg6a	7440	4	21928800	21947001
CPE	ensembl	Gallus_gallus.GRCg6a	7446	4	23889262	23935926
TLL1	ensembl	Gallus_gallus.GRCg6a	7451	4	24072461	24205658
SPOCK3	ensembl	Gallus_gallus.GRCg6a	7458	4	24520359	24685116
MFAP3L	ensembl	Gallus_gallus.GRCg6a	7474	4	25273122	25277372
SLC7A11	ensembl	Gallus_gallus.GRCg6a	7546	4	28905344	28960060
MGAT4D	ensembl	Gallus_gallus.GRCg6a	7554	4	29651474	29681776
LRBA	ensembl	Gallus_gallus.GRCg6a	7560	4	32846926	33218988
SH3D19	ensembl	Gallus_gallus.GRCg6a	7568	4	33241407	33318356
GATB	ensembl	Gallus_gallus.GRCg6a	7570	4	33435516	33477552
ARFIP1	ensembl	Gallus_gallus.GRCg6a	7575	4	33886867	33929204
SH2D4A	ensembl	Gallus_gallus.GRCg6a	7576	4	34067371	34079449
CSGALNACT1	ensembl	Gallus_gallus.GRCg6a	7577	4	34082296	34104242
WRN	ensembl	Gallus_gallus.GRCg6a	7584	4	34668440	34710571
SGMS2	ensembl	Gallus_gallus.GRCg6a	7586	4	37977072	38007439
TENM3	ensembl	Gallus_gallus.GRCg6a	7593	4	40053454	40498128
VEGFC	ensembl	Gallus_gallus.GRCg6a	7626	4	44468359	44536888
PKD2	ensembl	Gallus_gallus.GRCg6a	7629	4	45641817	45656379
KLHL8	ensembl	Gallus_gallus.GRCg6a	7632	4	45728695	45740095
MAPK10	ensembl	Gallus_gallus.GRCg6a	7634	4	45932534	46032124
ARHGAP24	ensembl	Gallus_gallus.GRCg6a	7635	4	46061676	46215503
CDS1	ensembl	Gallus_gallus.GRCg6a	7639	4	46806174	46831897
WDFY3	ensembl	Gallus_gallus.GRCg6a	7640	4	46876386	47053196
CCNI	ensembl	Gallus_gallus.GRCg6a	7727	4	49640272	49655415
SCARB2	ensembl	Gallus_gallus.GRCg6a	7740	4	49916846	49938073
JCHAIN	ensembl	Gallus_gallus.GRCg6a	7745	4	50012279	50018146
NPFFR2	ensembl	Gallus_gallus.GRCg6a	7761	4	50415796	50429903
ADAMTS3	ensembl	Gallus_gallus.GRCg6a	7766	4	50473922	50604585
RASSF6	ensembl	Gallus_gallus.GRCg6a	7780	4	50876758	50893943
IL8	ensembl	Gallus_gallus.GRCg6a	7784	4	50937659	50940883
ANKRD50	ensembl	Gallus_gallus.GRCg6a	7851	4	52779411	52910398
SPATA5	ensembl	Gallus_gallus.GRCg6a	7859	4	53381734	53566168
NUDT6	ensembl	Gallus_gallus.GRCg6a	7865	4	53561954	53577563
FGF2	ensembl	Gallus_gallus.GRCg6a	7867	4	53577145	53603062
CETN2	ensembl	Gallus_gallus.GRCg6a	7875	4	53633105	53638017
SEC24D	ensembl	Gallus_gallus.GRCg6a	7883	4	54919270	54969961
METTL14	ensembl	Gallus_gallus.GRCg6a	7884	4	54976336	54999992
PRSS12	ensembl	Gallus_gallus.GRCg6a	7890	4	55019083	55052946
UGT8	ensembl	Gallus_gallus.GRCg6a	7901	4	56248208	56292940
ARSJ	ensembl	Gallus_gallus.GRCg6a	7904	4	56443111	56482183
CAMK2D	ensembl	Gallus_gallus.GRCg6a	7906	4	56534692	56694206
ANK2	ensembl	Gallus_gallus.GRCg6a	7909	4	56725180	57009349
LARP7	ensembl	Gallus_gallus.GRCg6a	7916	4	57070604	57098235
FAM241A	ensembl	Gallus_gallus.GRCg6a	7917	4	57218817	57223543
CASP6	ensembl	Gallus_gallus.GRCg6a	7934	4	58145236	58153306
MCUB	ensembl	Gallus_gallus.GRCg6a	7938	4	58154371	58188683
EIF4E	ensembl	Gallus_gallus.GRCg6a	7998	4	59888200	59909081
MTTP	ensembl	Gallus_gallus.GRCg6a	8000	4	60028589	60056286
DAPP1	ensembl	Gallus_gallus.GRCg6a	8003	4	60099126	60121038
MANBA	ensembl	Gallus_gallus.GRCg6a	8021	4	60851437	60898854
FAT1	ensembl	Gallus_gallus.GRCg6a	8026	4	61698013	61798424
TUSC3	ensembl	Gallus_gallus.GRCg6a	8033	4	63620950	63732824
DLC1	ensembl	Gallus_gallus.GRCg6a	8048	4	64370643	64586585
LNX1	ensembl	Gallus_gallus.GRCg6a	8057	4	65644634	65720676
SCFD2	ensembl	Gallus_gallus.GRCg6a	8058	4	65762016	65941747
NFXL1	ensembl	Gallus_gallus.GRCg6a	8060	4	66591368	66632326
CORIN	ensembl	Gallus_gallus.GRCg6a	8061	4	66638161	66758374
GABRA2	ensembl	Gallus_gallus.GRCg6a	8062	4	67066083	67117921
GNPDA2	ensembl	Gallus_gallus.GRCg6a	8069	4	67593017	67600493
GUF1	ensembl	Gallus_gallus.GRCg6a	8070	4	67601523	67617711
YIPF7	ensembl	Gallus_gallus.GRCg6a	8072	4	67606393	67650496
UBE2K	ensembl	Gallus_gallus.GRCg6a	8082	4	69165418	69201037
UGDH	ensembl	Gallus_gallus.GRCg6a	8083	4	69259518	69275146
RPL9	ensembl	Gallus_gallus.GRCg6a	8084	4	69289315	69296300
KLB	ensembl	Gallus_gallus.GRCg6a	8086	4	69297198	69312286
SLIT2	ensembl	Gallus_gallus.GRCg6a	8093	4	74981753	75225786
LDB2	ensembl	Gallus_gallus.GRCg6a	8103	4	76025150	76382215
PROM1	ensembl	Gallus_gallus.GRCg6a	8105	4	76507126	76565949
FBXL5	ensembl	Gallus_gallus.GRCg6a	8106	4	76655650	76689147
RAB28	ensembl	Gallus_gallus.GRCg6a	8122	4	77442948	77504384
WDR1	ensembl	Gallus_gallus.GRCg6a	8128	4	78304219	78340393
SLC2A9	ensembl	Gallus_gallus.GRCg6a	8131	4	78383025	78453860
EVC2	ensembl	Gallus_gallus.GRCg6a	8145	4	79084298	79147207
JAKMIP1	ensembl	Gallus_gallus.GRCg6a	8149	4	79331087	79416639
KIAA0232	ensembl	Gallus_gallus.GRCg6a	8183	4	79788886	79853583
AFAP1	ensembl	Gallus_gallus.GRCg6a	8186	4	80530710	80589183
ABLIM2	ensembl	Gallus_gallus.GRCg6a	8188	4	80649049	80786524
DOK7	ensembl	Gallus_gallus.GRCg6a	8203	4	81911075	81926188
HGFAC	ensembl	Gallus_gallus.GRCg6a	8204	4	81930559	81966939
MSANTD1	ensembl	Gallus_gallus.GRCg6a	8205	4	82077210	82093294
GRK4	ensembl	Gallus_gallus.GRCg6a	8213	4	82215228	82245582
RNF4	ensembl	Gallus_gallus.GRCg6a	8226	4	82580538	82588970
CFAP99	ensembl	Gallus_gallus.GRCg6a	8227	4	82596511	82644224
FGFR3	ensembl	Gallus_gallus.GRCg6a	8263	4	83408777	83460342
CTBP1	ensembl	Gallus_gallus.GRCg6a	8278	4	84541204	84762592
REEP1	ensembl	Gallus_gallus.GRCg6a	8284	4	85498153	85557858
EIF2AK3	ensembl	Gallus_gallus.GRCg6a	8286	4	86128674	86168138
ATRN	ensembl	Gallus_gallus.GRCg6a	8327	4	89176735	89316390
SFXN5	ensembl	Gallus_gallus.GRCg6a	8332	4	89768123	89843165
EXOC6B	ensembl	Gallus_gallus.GRCg6a	8333	4	89880065	90118830
M1AP	ensembl	Gallus_gallus.GRCg6a	8337	4	90753356	90774829
AUP1	ensembl	Gallus_gallus.GRCg6a	8338	4	90826518	90836978
TMEM132A	ensembl	Gallus_gallus.GRCg6a	8341	5	277276	281735
LUZP2	ensembl	Gallus_gallus.GRCg6a	8353	5	1329073	1496599
RIC8A	ensembl	Gallus_gallus.GRCg6a	8356	5	1853554	1864605
NELL1	ensembl	Gallus_gallus.GRCg6a	8364	5	2461637	2746195
LGR4	ensembl	Gallus_gallus.GRCg6a	8366	5	3874462	3933136
LIN7C	ensembl	Gallus_gallus.GRCg6a	8367	5	3937292	3949809
ELP4	ensembl	Gallus_gallus.GRCg6a	8370	5	5303921	5477496
SPON1	ensembl	Gallus_gallus.GRCg6a	8374	5	6640438	6815435
HIPK3	ensembl	Gallus_gallus.GRCg6a	8375	5	7164776	7254371
USP47	ensembl	Gallus_gallus.GRCg6a	8381	5	8422219	8474922
IRAG1	ensembl	Gallus_gallus.GRCg6a	8420	5	9121570	9145502
IPO7	ensembl	Gallus_gallus.GRCg6a	8437	5	9624027	9655347
DENND2B	ensembl	Gallus_gallus.GRCg6a	8438	5	9843039	9988806
LMO1	ensembl	Gallus_gallus.GRCg6a	8471	5	10352793	10399602
TUB	ensembl	Gallus_gallus.GRCg6a	8477	5	10457958	10515004
RRAS	ensembl	Gallus_gallus.GRCg6a	8481	5	10584558	10619955
COPB1	ensembl	Gallus_gallus.GRCg6a	8494	5	10651664	10668952
PIK3C2A	ensembl	Gallus_gallus.GRCg6a	8512	5	11958466	12018064
NUCB2	ensembl	Gallus_gallus.GRCg6a	8513	5	12022253	12051047
ABCC8	ensembl	Gallus_gallus.GRCg6a	8515	5	12070315	12134884
KCNC1	ensembl	Gallus_gallus.GRCg6a	8539	5	12414763	12510791
SERGEF	ensembl	Gallus_gallus.GRCg6a	8548	5	12523791	12654177
PTPN5	ensembl	Gallus_gallus.GRCg6a	8556	5	12883349	12965653
PTPRJ	ensembl	Gallus_gallus.GRCg6a	8557	5	13013917	13081114
OSBPL5	ensembl	Gallus_gallus.GRCg6a	8558	5	13094418	13254458
TSSC4	ensembl	Gallus_gallus.GRCg6a	8565	5	13810153	13814540
TNNI2	ensembl	Gallus_gallus.GRCg6a	8578	5	14291354	14294088
CTSD	ensembl	Gallus_gallus.GRCg6a	8582	5	14320728	14334260
MOB2	ensembl	Gallus_gallus.GRCg6a	8583	5	14412214	14510673
BRSK1	ensembl	Gallus_gallus.GRCg6a	8585	5	14526605	14822859
CHID1	ensembl	Gallus_gallus.GRCg6a	8590	5	15355511	15461654
TSPAN4	ensembl	Gallus_gallus.GRCg6a	8591	5	15478170	15870938
SLC25A22	ensembl	Gallus_gallus.GRCg6a	8598	5	16016176	16051789
RASSF7	ensembl	Gallus_gallus.GRCg6a	8601	5	16101556	16106288
LRRC56	ensembl	Gallus_gallus.GRCg6a	8603	5	16144139	16175492
MED19	ensembl	Gallus_gallus.GRCg6a	8613	5	17229964	17231629
INCENP	ensembl	Gallus_gallus.GRCg6a	8614	5	17337682	17356167
ANO1	ensembl	Gallus_gallus.GRCg6a	8626	5	17981909	18053418
PPFIA1	ensembl	Gallus_gallus.GRCg6a	8630	5	18089360	18134968
CTTN	ensembl	Gallus_gallus.GRCg6a	8636	5	18140181	18164052
LMO2	ensembl	Gallus_gallus.GRCg6a	8646	5	18658103	18665579
CAPRIN1	ensembl	Gallus_gallus.GRCg6a	8654	5	18710570	18743777
LDLRAD3	ensembl	Gallus_gallus.GRCg6a	8660	5	19507937	19608245
COMMD9	ensembl	Gallus_gallus.GRCg6a	8664	5	19638910	19646040
PRR5L	ensembl	Gallus_gallus.GRCg6a	8665	5	19671101	19710796
TRAF6	ensembl	Gallus_gallus.GRCg6a	8666	5	19717642	19735423
RAG2	ensembl	Gallus_gallus.GRCg6a	8667	5	19753875	19758919
TSPAN18	ensembl	Gallus_gallus.GRCg6a	8683	5	22331177	22412191
DGKZ	ensembl	Gallus_gallus.GRCg6a	8689	5	23887606	23926161
INO80	ensembl	Gallus_gallus.GRCg6a	8696	5	24663248	24738505
CHAC1	ensembl	Gallus_gallus.GRCg6a	8696	5	24667321	24669438
OIP5	ensembl	Gallus_gallus.GRCg6a	8697	5	24793049	24795962
PTGR2	ensembl	Gallus_gallus.GRCg6a	8706	5	26296854	26311104
SLC8A3	ensembl	Gallus_gallus.GRCg6a	8708	5	27839047	27917728
ATP6V1D	ensembl	Gallus_gallus.GRCg6a	8721	5	29180275	29311574
THBS1	ensembl	Gallus_gallus.GRCg6a	8731	5	29833567	29849200
GREM1	ensembl	Gallus_gallus.GRCg6a	8766	5	30776671	30777369
DPH6	ensembl	Gallus_gallus.GRCg6a	8818	5	32187079	32371107
PRKD1	ensembl	Gallus_gallus.GRCg6a	8829	5	34035437	34149368
SCFD1	ensembl	Gallus_gallus.GRCg6a	8837	5	34370977	34415640
HEATR5A	ensembl	Gallus_gallus.GRCg6a	8839	5	34619347	34669267
DTD2	ensembl	Gallus_gallus.GRCg6a	8857	5	34687317	34694681
NUBPL	ensembl	Gallus_gallus.GRCg6a	8859	5	34706211	34788651
ARHGAP5	ensembl	Gallus_gallus.GRCg6a	8866	5	34812372	34925880
NPAS3	ensembl	Gallus_gallus.GRCg6a	8869	5	35296092	35889962
MBIP	ensembl	Gallus_gallus.GRCg6a	8879	5	36729897	36743180
SLC25A21	ensembl	Gallus_gallus.GRCg6a	8882	5	36951399	37178495
VRTN	ensembl	Gallus_gallus.GRCg6a	8896	5	38084164	38090330
SYNDIG1L	ensembl	Gallus_gallus.GRCg6a	8897	5	38094760	38106584
LTBP2	ensembl	Gallus_gallus.GRCg6a	8899	5	38139299	38205852
AREL1	ensembl	Gallus_gallus.GRCg6a	8903	5	38218529	38234041
BATF	ensembl	Gallus_gallus.GRCg6a	8905	5	38487611	38497586
CIPC	ensembl	Gallus_gallus.GRCg6a	8920	5	39278568	39286069
VIPAS39	ensembl	Gallus_gallus.GRCg6a	8933	5	39428868	39440884
CEP128	ensembl	Gallus_gallus.GRCg6a	8965	5	40872945	40962655
STON2	ensembl	Gallus_gallus.GRCg6a	8971	5	41075417	41130702
SPATA7	ensembl	Gallus_gallus.GRCg6a	8993	5	43240627	43275219
EML5	ensembl	Gallus_gallus.GRCg6a	8994	5	43357812	43451566
ITPK1	ensembl	Gallus_gallus.GRCg6a	8995	5	45101764	45230310
ASB2	ensembl	Gallus_gallus.GRCg6a	8998	5	45556294	45580842
AK7	ensembl	Gallus_gallus.GRCg6a	9006	5	46651390	46670540
PAPOLB	ensembl	Gallus_gallus.GRCg6a	9007	5	46671242	46711072
CCDC85C	ensembl	Gallus_gallus.GRCg6a	9013	5	48214228	48312719
EML1	ensembl	Gallus_gallus.GRCg6a	9014	5	48411424	48530200
WDR25	ensembl	Gallus_gallus.GRCg6a	9018	5	48778158	48850687
BEGAIN	ensembl	Gallus_gallus.GRCg6a	9024	5	48857109	49002559
PPP2R5C	ensembl	Gallus_gallus.GRCg6a	9033	5	49547542	49621490
HSP90AA1	ensembl	Gallus_gallus.GRCg6a	9035	5	49673894	49685640
TRAF3	ensembl	Gallus_gallus.GRCg6a	9042	5	50027923	50071113
EXOC3L4	ensembl	Gallus_gallus.GRCg6a	9048	5	50298314	50318822
AKT1	ensembl	Gallus_gallus.GRCg6a	9049	5	51789219	51852080
NUDT14	ensembl	Gallus_gallus.GRCg6a	9052	5	52393790	52445216
WDR89	ensembl	Gallus_gallus.GRCg6a	9058	5	53460628	53469499
ARID4A	ensembl	Gallus_gallus.GRCg6a	9068	5	55411958	55455908
PSMA3	ensembl	Gallus_gallus.GRCg6a	9071	5	55465942	55474524
ACTR10	ensembl	Gallus_gallus.GRCg6a	9072	5	55475250	55494935
NAA30	ensembl	Gallus_gallus.GRCg6a	9092	5	55710414	55728263
EXOC5	ensembl	Gallus_gallus.GRCg6a	9094	5	55769003	55795784
PELI2	ensembl	Gallus_gallus.GRCg6a	9097	5	56146220	56210990
DLGAP5	ensembl	Gallus_gallus.GRCg6a	9100	5	56433608	56454798
GCH1	ensembl	Gallus_gallus.GRCg6a	9102	5	56530534	56547633
MDGA2	ensembl	Gallus_gallus.GRCg6a	9103	5	56940987	57248827
ATL1	ensembl	Gallus_gallus.GRCg6a	9113	5	58016047	58042735
CCSER2	ensembl	Gallus_gallus.GRCg6a	9115	6	1634831	1751717
WAPL	ensembl	Gallus_gallus.GRCg6a	9120	6	2968233	3091445
SHLD2	ensembl	Gallus_gallus.GRCg6a	9123	6	3395934	3435087
SH2D4B	ensembl	Gallus_gallus.GRCg6a	9162	6	4939678	4992201
FAM213A	ensembl	Gallus_gallus.GRCg6a	9164	6	5107187	5115923
DYDC2	ensembl	Gallus_gallus.GRCg6a	9165	6	5131184	5134863
RET	ensembl	Gallus_gallus.GRCg6a	9167	6	5520195	5598425
BMS1	ensembl	Gallus_gallus.GRCg6a	9174	6	5785245	5805815
PCDH15	ensembl	Gallus_gallus.GRCg6a	9180	6	7005075	7303413
JMJD1C	ensembl	Gallus_gallus.GRCg6a	9189	6	8516356	8663452
RTKN2	ensembl	Gallus_gallus.GRCg6a	9192	6	8832056	8953024
ARID5B	ensembl	Gallus_gallus.GRCg6a	9198	6	8972573	9078848
CDK1	ensembl	Gallus_gallus.GRCg6a	9209	6	9409873	9417895
ANK3	ensembl	Gallus_gallus.GRCg6a	9210	6	9421563	9766762
SLC16A9	ensembl	Gallus_gallus.GRCg6a	9222	6	9839922	9859361
CHUK	ensembl	Gallus_gallus.GRCg6a	9237	6	9967532	10003120
ADAM8	ensembl	Gallus_gallus.GRCg6a	9240	6	10021089	10029590
TUBGCP2	ensembl	Gallus_gallus.GRCg6a	9242	6	10033025	10057694
HKDC1	ensembl	Gallus_gallus.GRCg6a	9259	6	11554809	11571465
COL13A1	ensembl	Gallus_gallus.GRCg6a	9261	6	11712568	11751772
ZMIZ1	ensembl	Gallus_gallus.GRCg6a	9263	6	13114186	13389295
PLAU	ensembl	Gallus_gallus.GRCg6a	9267	6	16341344	16349555
USP54	ensembl	Gallus_gallus.GRCg6a	9285	6	16926091	16976146
TLL2	ensembl	Gallus_gallus.GRCg6a	9294	6	17425485	17478708
VSTM4	ensembl	Gallus_gallus.GRCg6a	9301	6	19392946	19425288
TMEM72	ensembl	Gallus_gallus.GRCg6a	9320	6	19964195	19969503
ANKRD22	ensembl	Gallus_gallus.GRCg6a	9327	6	20008951	20032260
STAMBPL1	ensembl	Gallus_gallus.GRCg6a	9334	6	20042684	20062218
ACTA2	ensembl	Gallus_gallus.GRCg6a	9339	6	20062668	20118932
SLC16A12	ensembl	Gallus_gallus.GRCg6a	9343	6	20194880	20203208
TNKS2	ensembl	Gallus_gallus.GRCg6a	9354	6	20720818	20745934
PLCE1	ensembl	Gallus_gallus.GRCg6a	9356	6	21081566	21200763
PDE6C	ensembl	Gallus_gallus.GRCg6a	9359	6	21315128	21343739
RBP4A	ensembl	Gallus_gallus.GRCg6a	9359	6	21325448	21360467
CEP55	ensembl	Gallus_gallus.GRCg6a	9360	6	21375204	21388540
HHEX	ensembl	Gallus_gallus.GRCg6a	9390	6	21666750	21671233
KIF11	ensembl	Gallus_gallus.GRCg6a	9392	6	21687983	21704004
CPEB3	ensembl	Gallus_gallus.GRCg6a	9393	6	21812767	21889131
SH2D6	ensembl	Gallus_gallus.GRCg6a	9408	6	22051933	22144236
HPSE2	ensembl	Gallus_gallus.GRCg6a	9419	6	23116734	23202994
BTRC	ensembl	Gallus_gallus.GRCg6a	9420	6	23793963	23908311
NEURL1	ensembl	Gallus_gallus.GRCg6a	9421	6	24677212	24753757
SH3PXD2A	ensembl	Gallus_gallus.GRCg6a	9423	6	24766109	24990507
GSTO2	ensembl	Gallus_gallus.GRCg6a	9425	6	25196883	25205695
VTI1A	ensembl	Gallus_gallus.GRCg6a	9428	6	27694195	27943774
AFAP1L2	ensembl	Gallus_gallus.GRCg6a	9430	6	28705869	28759542
ATRNL1	ensembl	Gallus_gallus.GRCg6a	9432	6	29096845	29512936
GFRA1	ensembl	Gallus_gallus.GRCg6a	9433	6	29568136	29703924
CCDC172	ensembl	Gallus_gallus.GRCg6a	9434	6	29729434	29748201
HSPA12A	ensembl	Gallus_gallus.GRCg6a	9435	6	29829102	29879088
SLC18A2	ensembl	Gallus_gallus.GRCg6a	9436	6	30092809	30110773
PDZD8	ensembl	Gallus_gallus.GRCg6a	9437	6	30113636	30163671
GRK5	ensembl	Gallus_gallus.GRCg6a	9440	6	30989133	31145085
DOCK1	ensembl	Gallus_gallus.GRCg6a	9444	6	33870466	34118007
EBF3	ensembl	Gallus_gallus.GRCg6a	9458	6	35112704	35230061
TCERG1L	ensembl	Gallus_gallus.GRCg6a	9466	6	35538901	35604326
ZNF804A	ensembl	Gallus_gallus.GRCg6a	9470	7	1828066	1959021
ACADL	ensembl	Gallus_gallus.GRCg6a	9473	7	2771932	2785778
ABCA12	ensembl	Gallus_gallus.GRCg6a	9477	7	4266278	4345086
FN1	ensembl	Gallus_gallus.GRCg6a	9481	7	4388774	4439109
COL6A3	ensembl	Gallus_gallus.GRCg6a	9486	7	4846504	4899768
ASB18	ensembl	Gallus_gallus.GRCg6a	9489	7	5202714	5212796
TRPM8	ensembl	Gallus_gallus.GRCg6a	9500	7	5604055	5633935
TRAF3IP1	ensembl	Gallus_gallus.GRCg6a	9502	7	5942946	5979718
NDUFA10	ensembl	Gallus_gallus.GRCg6a	9514	7	6553073	6593641
GTF3C3	ensembl	Gallus_gallus.GRCg6a	9522	7	9992200	10012237
ANKRD44	ensembl	Gallus_gallus.GRCg6a	9529	7	10057110	10167732
HSPE1	ensembl	Gallus_gallus.GRCg6a	9532	7	10231654	10236618
AOX2	ensembl	Gallus_gallus.GRCg6a	9537	7	11237134	11279715
MPP4	ensembl	Gallus_gallus.GRCg6a	9538	7	11518596	11537572
PLEKHM3	ensembl	Gallus_gallus.GRCg6a	9539	7	12028376	12146878
ADAM23	ensembl	Gallus_gallus.GRCg6a	9540	7	12447136	12519795
NBEAL1	ensembl	Gallus_gallus.GRCg6a	9548	7	13692234	13766299
OSBPL6	ensembl	Gallus_gallus.GRCg6a	9567	7	15434552	15516341
PPIG	ensembl	Gallus_gallus.GRCg6a	9570	7	18617871	18634233
SLC38A11	ensembl	Gallus_gallus.GRCg6a	9575	7	20004119	20025892
KCNH7	ensembl	Gallus_gallus.GRCg6a	9577	7	20946474	21036251
RBMS1	ensembl	Gallus_gallus.GRCg6a	9590	7	21626535	21764185
CNTNAP5	ensembl	Gallus_gallus.GRCg6a	9598	7	24417886	24674006
MRAS	ensembl	Gallus_gallus.GRCg6a	9600	7	25228579	25265411
HEG1	ensembl	Gallus_gallus.GRCg6a	9606	7	27951577	27971764
OSBPL11	ensembl	Gallus_gallus.GRCg6a	9621	7	28150921	28172550
LMLN	ensembl	Gallus_gallus.GRCg6a	9625	7	28207851	28216993
CFAP221	ensembl	Gallus_gallus.GRCg6a	9627	7	28330072	28344049
SCTR	ensembl	Gallus_gallus.GRCg6a	9629	7	28353282	28366950
CCDC93	ensembl	Gallus_gallus.GRCg6a	9631	7	28878074	28910403
DPP10	ensembl	Gallus_gallus.GRCg6a	9638	7	29190336	29372124
ACTR3	ensembl	Gallus_gallus.GRCg6a	9660	7	29611431	29637868
NCKAP5	ensembl	Gallus_gallus.GRCg6a	9661	7	29785117	30106820
THSD7B	ensembl	Gallus_gallus.GRCg6a	9672	7	30959190	31199600
KYNU	ensembl	Gallus_gallus.GRCg6a	9719	7	32639735	32697227
GTDC1	ensembl	Gallus_gallus.GRCg6a	9739	7	33114173	33278345
ZEB2	ensembl	Gallus_gallus.GRCg6a	9742	7	33308256	33416501
ACVR2A	ensembl	Gallus_gallus.GRCg6a	9746	7	34497511	34552031
ORC4	ensembl	Gallus_gallus.GRCg6a	9748	7	34556631	34570319
KIF5C	ensembl	Gallus_gallus.GRCg6a	9754	7	34771501	34839047
CYTIP	ensembl	Gallus_gallus.GRCg6a	9759	7	36217989	36226734
VAV3	ensembl	Gallus_gallus.GRCg6a	9764	8	1386094	1534129
SLC25A24	ensembl	Gallus_gallus.GRCg6a	9768	8	1583595	1606906
FAM102B	ensembl	Gallus_gallus.GRCg6a	9770	8	1608099	1629918
HENMT1	ensembl	Gallus_gallus.GRCg6a	9783	8	1634022	1639776
STXBP3	ensembl	Gallus_gallus.GRCg6a	9788	8	1664383	1690060
DENND1B	ensembl	Gallus_gallus.GRCg6a	9838	8	2721709	2868051
CDC73	ensembl	Gallus_gallus.GRCg6a	9844	8	3784395	3878789
TEDC1	ensembl	Gallus_gallus.GRCg6a	9847	8	4306671	4368453
TMCO1	ensembl	Gallus_gallus.GRCg6a	9856	8	5866469	5885446
DARS2	ensembl	Gallus_gallus.GRCg6a	9857	8	5934400	5951009
XPR1	ensembl	Gallus_gallus.GRCg6a	9859	8	6212265	6287512
CEP350	ensembl	Gallus_gallus.GRCg6a	9860	8	6384431	6436044
TDRD5	ensembl	Gallus_gallus.GRCg6a	9862	8	6501698	6514705
FAM20B	ensembl	Gallus_gallus.GRCg6a	9865	8	6632962	6649915
ASTN1	ensembl	Gallus_gallus.GRCg6a	9868	8	7112556	7151143
PAPPA2	ensembl	Gallus_gallus.GRCg6a	9870	8	7158790	7231728
TNR	ensembl	Gallus_gallus.GRCg6a	9880	8	7387437	7436311
TNN	ensembl	Gallus_gallus.GRCg6a	9884	8	7454048	7474177
TSEN15	ensembl	Gallus_gallus.GRCg6a	9898	8	8144138	8153180
C1orf21	ensembl	Gallus_gallus.GRCg6a	9899	8	8212688	8298953
RNF2	ensembl	Gallus_gallus.GRCg6a	9900	8	8413404	8429525
BRINP3	ensembl	Gallus_gallus.GRCg6a	9917	8	8616647	8821232
ABCD3	ensembl	Gallus_gallus.GRCg6a	9919	8	13947647	13974017
ABCA4	ensembl	Gallus_gallus.GRCg6a	9920	8	14062866	14135100
MTF2	ensembl	Gallus_gallus.GRCg6a	9924	8	14392869	14415870
PKN2	ensembl	Gallus_gallus.GRCg6a	9927	8	15570672	15620490
HS2ST1	ensembl	Gallus_gallus.GRCg6a	9930	8	16227040	16296312
DNAJB4	ensembl	Gallus_gallus.GRCg6a	9946	8	19220317	19242727
FUBP1	ensembl	Gallus_gallus.GRCg6a	9947	8	19243036	19264136
ST6GALNAC3	ensembl	Gallus_gallus.GRCg6a	9948	8	19735941	19930919
PTPRF	ensembl	Gallus_gallus.GRCg6a	9953	8	20271073	20504572
DMAP1	ensembl	Gallus_gallus.GRCg6a	9956	8	20771222	20800963
EIF2B3	ensembl	Gallus_gallus.GRCg6a	9958	8	21175780	21270007
ATPAF1	ensembl	Gallus_gallus.GRCg6a	9966	8	22198145	22206503
STIL	ensembl	Gallus_gallus.GRCg6a	9967	8	22273447	22290927
SLC5A9	ensembl	Gallus_gallus.GRCg6a	9975	8	22961544	22982526
BEND5	ensembl	Gallus_gallus.GRCg6a	9976	8	23047528	23885562
EPS15	ensembl	Gallus_gallus.GRCg6a	9981	8	24411559	24454049
OSBPL9	ensembl	Gallus_gallus.GRCg6a	9982	8	24471404	24524761
NRDC	ensembl	Gallus_gallus.GRCg6a	9985	8	24525439	24548688
SHISAL2A	ensembl	Gallus_gallus.GRCg6a	9990	8	24817656	24830769
LRP8	ensembl	Gallus_gallus.GRCg6a	9992	8	25016404	25163464
NDC1	ensembl	Gallus_gallus.GRCg6a	9993	8	25436699	25452503
DAB1	ensembl	Gallus_gallus.GRCg6a	9994	8	26201306	26289893
OMA1	ensembl	Gallus_gallus.GRCg6a	9997	8	26650130	26666710
HOOK1	ensembl	Gallus_gallus.GRCg6a	9999	8	26991410	27014272
CYP2J21	ensembl	Gallus_gallus.GRCg6a	10001	8	27041734	27057723
NFIA	ensembl	Gallus_gallus.GRCg6a	10003	8	27396999	27629040
PATJ	ensembl	Gallus_gallus.GRCg6a	10012	8	27673703	27808047
ANGPTL3	ensembl	Gallus_gallus.GRCg6a	10014	8	27897264	27905006
ROR1	ensembl	Gallus_gallus.GRCg6a	10032	8	28332890	28375114
NEGR1	ensembl	Gallus_gallus.GRCg6a	10046	8	29514747	29680796
SAG	ensembl	Gallus_gallus.GRCg6a	10049	9	1368924	1387022
PLEKHB2	ensembl	Gallus_gallus.GRCg6a	10059	9	2399821	2413850
GPC1	ensembl	Gallus_gallus.GRCg6a	10061	9	2867618	3029975
VPS8	ensembl	Gallus_gallus.GRCg6a	10066	9	3630354	3699812
MAP3K13	ensembl	Gallus_gallus.GRCg6a	10067	9	3763611	3895836
LIPH	ensembl	Gallus_gallus.GRCg6a	10067	9	3823425	3834615
EPHB1	ensembl	Gallus_gallus.GRCg6a	10068	9	3883599	3930088
RYK	ensembl	Gallus_gallus.GRCg6a	10072	9	4665763	4707010
KIF1A	ensembl	Gallus_gallus.GRCg6a	10073	9	5010321	5043013
WDFY1	ensembl	Gallus_gallus.GRCg6a	10075	9	8445710	8469090
NYAP2	ensembl	Gallus_gallus.GRCg6a	10077	9	8894774	9020869
ATP1B3	ensembl	Gallus_gallus.GRCg6a	10079	9	10461236	10501942
XRN1	ensembl	Gallus_gallus.GRCg6a	10082	9	10579299	10611437
PLSCR5	ensembl	Gallus_gallus.GRCg6a	10084	9	11740248	11751391
NCBP2	ensembl	Gallus_gallus.GRCg6a	10086	9	12577515	12614155
MELTF	ensembl	Gallus_gallus.GRCg6a	10087	9	12619518	12636112
DLG1	ensembl	Gallus_gallus.GRCg6a	10089	9	12637636	12769122
PPP1R2	ensembl	Gallus_gallus.GRCg6a	10090	9	12836912	12849716
FGF12	ensembl	Gallus_gallus.GRCg6a	10091	9	13490727	13679765
DIS3L2	ensembl	Gallus_gallus.GRCg6a	10093	9	15555615	15719509
CYP2AB5	ensembl	Gallus_gallus.GRCg6a	10095	9	15795619	15824636
CAPN10	ensembl	Gallus_gallus.GRCg6a	10098	9	15851768	15863643
ATP11B	ensembl	Gallus_gallus.GRCg6a	10104	9	16588019	16645147
FXR1	ensembl	Gallus_gallus.GRCg6a	10115	9	17247026	17278252
PEX5L	ensembl	Gallus_gallus.GRCg6a	10118	9	17441931	17531426
USP13	ensembl	Gallus_gallus.GRCg6a	10120	9	17541652	17583458
TBL1XR1	ensembl	Gallus_gallus.GRCg6a	10137	9	18059871	18184272
CSNK1G1	ensembl	Gallus_gallus.GRCg6a	10166	10	1671681	1758511
WDR61	ensembl	Gallus_gallus.GRCg6a	10171	10	4160976	4188318
CA12	ensembl	Gallus_gallus.GRCg6a	10172	10	4543071	4556711
LARP6	ensembl	Gallus_gallus.GRCg6a	10173	10	6698487	6705074
THSD4	ensembl	Gallus_gallus.GRCg6a	10174	10	6784258	7036593
PRTG	ensembl	Gallus_gallus.GRCg6a	10176	10	8280309	8366833
SCG3	ensembl	Gallus_gallus.GRCg6a	10178	10	9546288	9573569
FBN1	ensembl	Gallus_gallus.GRCg6a	10181	10	10623539	10768837
CEMIP	ensembl	Gallus_gallus.GRCg6a	10184	10	12689664	12736649
SLCO3A1	ensembl	Gallus_gallus.GRCg6a	10189	10	14786967	14897705
MCTP2	ensembl	Gallus_gallus.GRCg6a	10193	10	15422025	15517080
IGF1R	ensembl	Gallus_gallus.GRCg6a	10200	10	17124105	17264663
MEF2A	ensembl	Gallus_gallus.GRCg6a	10203	10	17440756	17515525
LYSMD4	ensembl	Gallus_gallus.GRCg6a	10204	10	17521159	17533004
ADAMTS17	ensembl	Gallus_gallus.GRCg6a	10205	10	17545577	17715273
LRRK1	ensembl	Gallus_gallus.GRCg6a	10210	10	17915117	17979890
CILP	ensembl	Gallus_gallus.GRCg6a	10213	10	18233025	18241830
SLC24A1	ensembl	Gallus_gallus.GRCg6a	10214	10	18508304	18523269
MAP2K5	ensembl	Gallus_gallus.GRCg6a	10216	10	19374080	19496976
UACA	ensembl	Gallus_gallus.GRCg6a	10218	10	20049223	20076407
MORF4L2	ensembl	Gallus_gallus.GRCg6a	10219	10	20089839	20112252
CASC4	ensembl	Gallus_gallus.GRCg6a	10220	10	20257007	20277757
SLC7A6OS	ensembl	Gallus_gallus.GRCg6a	10238	11	287947	294610
TLR21	ensembl	Gallus_gallus.GRCg6a	10244	11	323349	350122
CCDC113	ensembl	Gallus_gallus.GRCg6a	10246	11	399448	406400
POLR2C	ensembl	Gallus_gallus.GRCg6a	10253	11	561309	569012
CIAPIN1	ensembl	Gallus_gallus.GRCg6a	10253	11	568047	581354
COQ9	ensembl	Gallus_gallus.GRCg6a	10253	11	569115	575366
NLRC5	ensembl	Gallus_gallus.GRCg6a	10256	11	631380	666403
CPNE2	ensembl	Gallus_gallus.GRCg6a	10257	11	668262	707441
KIAA0895L	ensembl	Gallus_gallus.GRCg6a	10259	11	1017151	1034057
CNOT1	ensembl	Gallus_gallus.GRCg6a	10261	11	1413189	1466512
GOT2	ensembl	Gallus_gallus.GRCg6a	10262	11	1474237	1485084
CALB2	ensembl	Gallus_gallus.GRCg6a	10263	11	1487565	1492223
HYDIN	ensembl	Gallus_gallus.GRCg6a	10267	11	1545435	1649122
WDR59	ensembl	Gallus_gallus.GRCg6a	10269	11	1901047	1949555
CFDP1	ensembl	Gallus_gallus.GRCg6a	10270	11	1980933	2031846
FTO	ensembl	Gallus_gallus.GRCg6a	10273	11	4645274	4873781
RPGRIP1L	ensembl	Gallus_gallus.GRCg6a	10275	11	4878175	4936909
CHD9	ensembl	Gallus_gallus.GRCg6a	10289	11	5015742	5089734
TOX3	ensembl	Gallus_gallus.GRCg6a	10300	11	5223979	5345307
CYLD	ensembl	Gallus_gallus.GRCg6a	10307	11	6153713	6171640
SNX20	ensembl	Gallus_gallus.GRCg6a	10308	11	6176432	6187342
ZNF423	ensembl	Gallus_gallus.GRCg6a	10313	11	6697537	6892810
ITFG1	ensembl	Gallus_gallus.GRCg6a	10322	11	7578362	7651000
C11H19orf12	ensembl	Gallus_gallus.GRCg6a	10327	11	8393870	8446227
CDH8	ensembl	Gallus_gallus.GRCg6a	10333	11	12824211	12973016
NUDT7	ensembl	Gallus_gallus.GRCg6a	10351	11	13961809	13964827
WWOX	ensembl	Gallus_gallus.GRCg6a	10353	11	14060228	14531588
MAF	ensembl	Gallus_gallus.GRCg6a	10354	11	14531508	14691257
GCSH	ensembl	Gallus_gallus.GRCg6a	10358	11	15410692	15418047
GAN	ensembl	Gallus_gallus.GRCg6a	10360	11	15474797	15498142
NAT	ensembl	Gallus_gallus.GRCg6a	10361	11	15783046	15792110
PNAT3	ensembl	Gallus_gallus.GRCg6a	10361	11	15783046	15786682
CDH13	ensembl	Gallus_gallus.GRCg6a	10364	11	15966487	16395265
HSBP1	ensembl	Gallus_gallus.GRCg6a	10382	11	16627313	16629994
COTL1	ensembl	Gallus_gallus.GRCg6a	10394	11	16818088	16836168
SPG7	ensembl	Gallus_gallus.GRCg6a	10413	11	18702201	18732736
ZNF276	ensembl	Gallus_gallus.GRCg6a	10418	11	18771553	18778212
NFAT5	ensembl	Gallus_gallus.GRCg6a	10421	11	18970250	19029815
WWP2	ensembl	Gallus_gallus.GRCg6a	10422	11	19042181	19073845
CACNA2D3	ensembl	Gallus_gallus.GRCg6a	10431	12	7720781	8130930
SLMAP	ensembl	Gallus_gallus.GRCg6a	10432	12	9157916	9234162
MGLL	ensembl	Gallus_gallus.GRCg6a	10437	12	9973818	10066081
GRIP2	ensembl	Gallus_gallus.GRCg6a	10441	12	11417142	11482054
PLXNB3	ensembl	Gallus_gallus.GRCg6a	10448	12	11683446	11738536
MTMR14	ensembl	Gallus_gallus.GRCg6a	10450	12	11824873	11855648
FHIT	ensembl	Gallus_gallus.GRCg6a	10454	12	12565610	12938688
PTPRG	ensembl	Gallus_gallus.GRCg6a	10455	12	13123560	13498453
MAGI1	ensembl	Gallus_gallus.GRCg6a	10461	12	14398620	14690794
TAFA1	ensembl	Gallus_gallus.GRCg6a	10465	12	15332071	15534822
TAFA4	ensembl	Gallus_gallus.GRCg6a	10466	12	15594740	15637018
CNTN4	ensembl	Gallus_gallus.GRCg6a	10479	12	18230670	18486808
IFT122	ensembl	Gallus_gallus.GRCg6a	10504	12	19881680	19914129
PLXND1	ensembl	Gallus_gallus.GRCg6a	10505	12	19926150	19990738
TRH	ensembl	Gallus_gallus.GRCg6a	10507	12	20107152	20111710
RBSN	ensembl	Gallus_gallus.GRCg6a	10507	12	20120838	20134079
MRPS25	ensembl	Gallus_gallus.GRCg6a	10508	12	20135662	20138729
NR2C2	ensembl	Gallus_gallus.GRCg6a	10508	12	20137521	20174947
SLIT3	ensembl	Gallus_gallus.GRCg6a	10524	13	4953827	5426056
RARS	ensembl	Gallus_gallus.GRCg6a	10532	13	5487041	5503846
TTC1	ensembl	Gallus_gallus.GRCg6a	10543	13	8666972	8700998
FBXO38	ensembl	Gallus_gallus.GRCg6a	10549	13	8904856	8925377
ABLIM3	ensembl	Gallus_gallus.GRCg6a	10551	13	9263565	9297986
UBTD2	ensembl	Gallus_gallus.GRCg6a	10552	13	9468139	9520611
SH3PXD2B	ensembl	Gallus_gallus.GRCg6a	10553	13	9572001	9637277
NEURL1B	ensembl	Gallus_gallus.GRCg6a	10554	13	9642877	9751876
KIF20A	ensembl	Gallus_gallus.GRCg6a	10561	13	10772874	10782719
GRK6	ensembl	Gallus_gallus.GRCg6a	10562	13	10842168	10855094
CDHR2	ensembl	Gallus_gallus.GRCg6a	10564	13	11074501	11082223
RNF44	ensembl	Gallus_gallus.GRCg6a	10565	13	11084545	11095710
FAF2	ensembl	Gallus_gallus.GRCg6a	10566	13	11098999	11113445
SPINK5	ensembl	Gallus_gallus.GRCg6a	10570	13	11260862	11270908
UBLCP1	ensembl	Gallus_gallus.GRCg6a	10574	13	11317888	11330697
RNF145	ensembl	Gallus_gallus.GRCg6a	10575	13	11336604	11375924
SGCD	ensembl	Gallus_gallus.GRCg6a	10586	13	12229467	12420212
GEMIN5	ensembl	Gallus_gallus.GRCg6a	10592	13	12720692	12738061
CNOT8	ensembl	Gallus_gallus.GRCg6a	10594	13	12738476	12745824
GLRA1	ensembl	Gallus_gallus.GRCg6a	10596	13	13550385	13574271
FAT2	ensembl	Gallus_gallus.GRCg6a	10600	13	13664153	13701069
GM2A	ensembl	Gallus_gallus.GRCg6a	10601	13	13715504	13722946
DCTN4	ensembl	Gallus_gallus.GRCg6a	10602	13	13770696	13781162
RBM22	ensembl	Gallus_gallus.GRCg6a	10603	13	13782576	13790479
PDGFRB	ensembl	Gallus_gallus.GRCg6a	10607	13	13957973	13973578
HMGXB3	ensembl	Gallus_gallus.GRCg6a	10608	13	14000097	14017080
CANX	ensembl	Gallus_gallus.GRCg6a	10611	13	14243238	14260009
ADAMTS2	ensembl	Gallus_gallus.GRCg6a	10616	13	14367414	14532703
GFPT2	ensembl	Gallus_gallus.GRCg6a	10617	13	14628119	14644387
PCBD2	ensembl	Gallus_gallus.GRCg6a	10654	13	16352132	16368162
DDX46	ensembl	Gallus_gallus.GRCg6a	10655	13	16391606	16409679
SEC24A	ensembl	Gallus_gallus.GRCg6a	10657	13	16416762	16440002
SAR1B	ensembl	Gallus_gallus.GRCg6a	10657	13	16440102	16452190
JADE2	ensembl	Gallus_gallus.GRCg6a	10658	13	16465774	16518603
FNIP1	ensembl	Gallus_gallus.GRCg6a	10665	13	17291960	17350348
P4HA2	ensembl	Gallus_gallus.GRCg6a	10673	13	17442199	17465935
PDLIM4	ensembl	Gallus_gallus.GRCg6a	10674	13	17488920	17519533
ZCCHC10	ensembl	Gallus_gallus.GRCg6a	10679	13	17833844	17843987
HSPA4	ensembl	Gallus_gallus.GRCg6a	10680	13	17851237	17868185
GNPDA1	ensembl	Gallus_gallus.GRCg6a	10682	13	17876802	17881810
NDFIP1	ensembl	Gallus_gallus.GRCg6a	10683	13	17886252	17900470
SPRY4	ensembl	Gallus_gallus.GRCg6a	10686	13	17915699	17926509
LARS1	ensembl	Gallus_gallus.GRCg6a	10710	13	18498942	18524347
TCERG1	ensembl	Gallus_gallus.GRCg6a	10720	13	18567870	18598661
GSPT2	ensembl	Gallus_gallus.GRCg6a	10722	14	521014	546530
SNX29	ensembl	Gallus_gallus.GRCg6a	10724	14	554241	629731
CPPED1	ensembl	Gallus_gallus.GRCg6a	10726	14	667031	706514
SHISA9	ensembl	Gallus_gallus.GRCg6a	10728	14	727561	869064
PRKAR1B	ensembl	Gallus_gallus.GRCg6a	10739	14	2436022	2524536
GRIN2A	ensembl	Gallus_gallus.GRCg6a	10768	14	9652802	9801024
RBFOX1	ensembl	Gallus_gallus.GRCg6a	10770	14	11259785	11527885
RHBDF1	ensembl	Gallus_gallus.GRCg6a	10777	14	12387740	12420305
DNAJA3	ensembl	Gallus_gallus.GRCg6a	10778	14	13131467	13143364
NMRAL1	ensembl	Gallus_gallus.GRCg6a	10780	14	13144055	13148979
CLUAP1	ensembl	Gallus_gallus.GRCg6a	10781	14	13166921	13222048
GPR139	ensembl	Gallus_gallus.GRCg6a	10788	14	14951114	14965984
IQCK	ensembl	Gallus_gallus.GRCg6a	10789	14	15036611	15091332
STX2	ensembl	Gallus_gallus.GRCg6a	10794	15	3215557	3505480
ADGRD1	ensembl	Gallus_gallus.GRCg6a	10794	15	3354437	3473621
RIMBP2	ensembl	Gallus_gallus.GRCg6a	10798	15	3506970	3627749
FZD10	ensembl	Gallus_gallus.GRCg6a	10813	15	3714868	3717110
HIP1R	ensembl	Gallus_gallus.GRCg6a	10829	15	5545598	5559938
BRAP	ensembl	Gallus_gallus.GRCg6a	10832	15	6478762	6514166
MAPKAPK5	ensembl	Gallus_gallus.GRCg6a	10833	15	6514818	6534275
PTPN11	ensembl	Gallus_gallus.GRCg6a	10835	15	6682823	6704251
SVOP	ensembl	Gallus_gallus.GRCg6a	10836	15	6912999	6930693
MYO1H	ensembl	Gallus_gallus.GRCg6a	10837	15	7006773	7029577
CRYBA4	ensembl	Gallus_gallus.GRCg6a	10839	15	7458871	7470893
CRYBB1	ensembl	Gallus_gallus.GRCg6a	10839	15	7465177	7483070
CABIN1	ensembl	Gallus_gallus.GRCg6a	10842	15	8412346	8504251
SMPD4	ensembl	Gallus_gallus.GRCg6a	10843	15	8611686	8627636
PLA2G1B	ensembl	Gallus_gallus.GRCg6a	10846	15	9655323	9657040
SIRT4	ensembl	Gallus_gallus.GRCg6a	10848	15	9670176	9678598
VSIG10	ensembl	Gallus_gallus.GRCg6a	10850	15	10179817	10186819
RTN4R	ensembl	Gallus_gallus.GRCg6a	10853	15	10623518	10688187
MTMR3	ensembl	Gallus_gallus.GRCg6a	10854	15	11209733	11284143
FBXW8	ensembl	Gallus_gallus.GRCg6a	10863	15	11634130	11680387
BF2	ensembl	Gallus_gallus.GRCg6a	10890	16	2606528	2609057
C4	ensembl	Gallus_gallus.GRCg6a	10890	16	2609635	2624278
NDOR1	ensembl	Gallus_gallus.GRCg6a	10893	17	1312877	1330720
ZNF618	ensembl	Gallus_gallus.GRCg6a	10894	17	1423467	1554275
RPL12	ensembl	Gallus_gallus.GRCg6a	10895	17	1924726	1946331
ZMYND19	ensembl	Gallus_gallus.GRCg6a	10895	17	1931676	1938932
PNPLA7	ensembl	Gallus_gallus.GRCg6a	10896	17	1953840	2069709
CACNA1B	ensembl	Gallus_gallus.GRCg6a	10898	17	2470501	2727279
TNFSF8	ensembl	Gallus_gallus.GRCg6a	10902	17	2970870	2989531
TNC	ensembl	Gallus_gallus.GRCg6a	10903	17	3013995	3098173
BRINP1	ensembl	Gallus_gallus.GRCg6a	10907	17	4358151	4436723
LRRC8A	ensembl	Gallus_gallus.GRCg6a	10916	17	5668179	5684619
NUP214	ensembl	Gallus_gallus.GRCg6a	10918	17	6391825	6428984
POMT1	ensembl	Gallus_gallus.GRCg6a	10928	17	6519929	6533687
CFAP77	ensembl	Gallus_gallus.GRCg6a	10935	17	6827636	6880154
GTF3C5	ensembl	Gallus_gallus.GRCg6a	10936	17	7080384	7087304
ADAMTSL2	ensembl	Gallus_gallus.GRCg6a	10940	17	7269757	7290205
DIPK1B	ensembl	Gallus_gallus.GRCg6a	10961	17	8025526	8031500
AGPAT2	ensembl	Gallus_gallus.GRCg6a	10962	17	8036089	8043918
DENND1A	ensembl	Gallus_gallus.GRCg6a	10965	17	9321360	9497657
GSG1L2	ensembl	Gallus_gallus.GRCg6a	10967	18	133417	148498
MYH1F	ensembl	Gallus_gallus.GRCg6a	10968	18	407275	424203
MYH1A	ensembl	Gallus_gallus.GRCg6a	10970	18	458826	477172
MAP2K4	ensembl	Gallus_gallus.GRCg6a	10973	18	711826	800104
MYOCD	ensembl	Gallus_gallus.GRCg6a	10974	18	808100	1027820
FAM18B1	ensembl	Gallus_gallus.GRCg6a	10992	18	2248818	2255712
SEC14L1	ensembl	Gallus_gallus.GRCg6a	10995	18	4078960	4116794
ACOX1	ensembl	Gallus_gallus.GRCg6a	10999	18	4586308	4604300
STXBP4	ensembl	Gallus_gallus.GRCg6a	11010	18	5836752	5890639
ANKFN1	ensembl	Gallus_gallus.GRCg6a	11016	18	6106146	6162953
PECAM1	ensembl	Gallus_gallus.GRCg6a	11022	18	6838801	6867521
SMURF2	ensembl	Gallus_gallus.GRCg6a	11024	18	6912721	6941858
ARSG	ensembl	Gallus_gallus.GRCg6a	11033	18	7786981	7826236
SLC16A6	ensembl	Gallus_gallus.GRCg6a	11033	18	7798240	7804327
SLC39A11	ensembl	Gallus_gallus.GRCg6a	11056	18	8903444	8963934
NPLOC4	ensembl	Gallus_gallus.GRCg6a	11059	18	9145624	9173263
BAIAP2	ensembl	Gallus_gallus.GRCg6a	11060	18	9298043	9330926
RPTOR	ensembl	Gallus_gallus.GRCg6a	11062	18	9342248	9461097
ENDOV	ensembl	Gallus_gallus.GRCg6a	11065	18	9480639	9489310
MLXIPL	ensembl	Gallus_gallus.GRCg6a	11067	19	365079	380126
SUPT4H1	ensembl	Gallus_gallus.GRCg6a	11069	19	707198	710407
ZZEF1	ensembl	Gallus_gallus.GRCg6a	11079	19	3356517	3407652
ATP2A3	ensembl	Gallus_gallus.GRCg6a	11080	19	3422032	3455961
IFT22	ensembl	Gallus_gallus.GRCg6a	11081	19	3470554	3659524
CAMKK1	ensembl	Gallus_gallus.GRCg6a	11081	19	3475171	3556769
COL26A1	ensembl	Gallus_gallus.GRCg6a	11085	19	3673296	3828129
UNC45B	ensembl	Gallus_gallus.GRCg6a	11088	19	4611887	4620704
TRARG1	ensembl	Gallus_gallus.GRCg6a	11096	19	6449084	6453916
CLTC	ensembl	Gallus_gallus.GRCg6a	11101	19	7424483	7453824
VMP1	ensembl	Gallus_gallus.GRCg6a	11103	19	7456617	7512591
TBX2	ensembl	Gallus_gallus.GRCg6a	11108	19	7778745	7786908
PHF20	ensembl	Gallus_gallus.GRCg6a	11117	20	905966	962906
CEP250	ensembl	Gallus_gallus.GRCg6a	11118	20	1216181	1250159
FAM83C	ensembl	Gallus_gallus.GRCg6a	11120	20	1334803	1358921
EIF2S2	ensembl	Gallus_gallus.GRCg6a	11123	20	1668652	1681082
PIGT	ensembl	Gallus_gallus.GRCg6a	11127	20	5094149	5101033
STK4	ensembl	Gallus_gallus.GRCg6a	11128	20	5185964	5224532
KCNB1	ensembl	Gallus_gallus.GRCg6a	11131	20	6525285	6624185
CDH4	ensembl	Gallus_gallus.GRCg6a	11132	20	7236310	7648851
OSBPL2	ensembl	Gallus_gallus.GRCg6a	11136	20	7793104	7823035
BHLHE23	ensembl	Gallus_gallus.GRCg6a	11139	20	8485910	8489984
COL20A1	ensembl	Gallus_gallus.GRCg6a	11140	20	8822383	8865514
CHRNA4	ensembl	Gallus_gallus.GRCg6a	11141	20	8870865	8890329
MYT1	ensembl	Gallus_gallus.GRCg6a	11145	20	9103180	9131619
TTLL9	ensembl	Gallus_gallus.GRCg6a	11151	20	10075293	10086559
XKR7	ensembl	Gallus_gallus.GRCg6a	11152	20	10088809	10098528
CCM2L	ensembl	Gallus_gallus.GRCg6a	11152	20	10101688	10104791
TM9SF4	ensembl	Gallus_gallus.GRCg6a	11153	20	10113124	10127346
KIF3B	ensembl	Gallus_gallus.GRCg6a	11155	20	10147922	10157222
CTSZ	ensembl	Gallus_gallus.GRCg6a	11157	20	10895414	11013490
GNAS	ensembl	Gallus_gallus.GRCg6a	11157	20	10918207	11045636
NFATC2	ensembl	Gallus_gallus.GRCg6a	11164	20	13171132	13253864
NOC2L	ensembl	Gallus_gallus.GRCg6a	11165	21	2886877	2919910
SPSB1	ensembl	Gallus_gallus.GRCg6a	11166	21	3327693	3354672
FBXO42	ensembl	Gallus_gallus.GRCg6a	11168	21	4339299	4377676
PRDM2	ensembl	Gallus_gallus.GRCg6a	11171	21	5129879	5166706
MTHFR	ensembl	Gallus_gallus.GRCg6a	11173	21	5605266	5615188
DISP3	ensembl	Gallus_gallus.GRCg6a	11174	21	5722669	5738134
LOXL2	ensembl	Gallus_gallus.GRCg6a	11176	22	1351044	1386815
R3HCC1	ensembl	Gallus_gallus.GRCg6a	11176	22	1387717	1393363
TNFRSF10B	ensembl	Gallus_gallus.GRCg6a	11177	22	1415487	1422100
UNC5D	ensembl	Gallus_gallus.GRCg6a	11182	22	2087959	2217683
SNRNP200	ensembl	Gallus_gallus.GRCg6a	11185	22	3701007	3708828
CNNM4	ensembl	Gallus_gallus.GRCg6a	11186	22	3730269	3740099
MOB1A	ensembl	Gallus_gallus.GRCg6a	11191	22	3861634	3867074
HK2	ensembl	Gallus_gallus.GRCg6a	11194	22	4049954	4131577
LRRTM4	ensembl	Gallus_gallus.GRCg6a	11196	22	4410028	4620737
PUM1	ensembl	Gallus_gallus.GRCg6a	11199	23	573168	641876
NWD1	ensembl	Gallus_gallus.GRCg6a	11200	23	678435	689421
HIVEP3	ensembl	Gallus_gallus.GRCg6a	11203	23	919640	1029021
MAN1C1	ensembl	Gallus_gallus.GRCg6a	11208	23	2453389	2495023
MECR	ensembl	Gallus_gallus.GRCg6a	11212	23	2898792	2905063
PTPRU	ensembl	Gallus_gallus.GRCg6a	11215	23	2911566	3132209
NRGN	ensembl	Gallus_gallus.GRCg6a	11219	24	328157	329913
CHEK1	ensembl	Gallus_gallus.GRCg6a	11220	24	406480	410226
FLI1	ensembl	Gallus_gallus.GRCg6a	11230	24	1016857	1089783
ADAMTS8	ensembl	Gallus_gallus.GRCg6a	11258	24	1687768	1698988
ADAMTS15	ensembl	Gallus_gallus.GRCg6a	11263	24	1706345	1715873
NTM	ensembl	Gallus_gallus.GRCg6a	11272	24	1887297	2185646
GRAMD1B	ensembl	Gallus_gallus.GRCg6a	11275	24	2929796	3036108
TECTA	ensembl	Gallus_gallus.GRCg6a	11276	24	3565031	3587794
ABCG4	ensembl	Gallus_gallus.GRCg6a	11283	24	4304182	4310313
ZBTB32	ensembl	Gallus_gallus.GRCg6a	11285	24	4498522	4569876
CADM1	ensembl	Gallus_gallus.GRCg6a	11289	24	4700047	4856723
CGN	ensembl	Gallus_gallus.GRCg6a	11298	25	390267	399593
CELF3	ensembl	Gallus_gallus.GRCg6a	11299	25	432852	440337
ANP32E	ensembl	Gallus_gallus.GRCg6a	11300	25	639275	652509
PSMA5	ensembl	Gallus_gallus.GRCg6a	11309	26	1212369	1221114
SYPL2	ensembl	Gallus_gallus.GRCg6a	11309	26	1220863	1226254
SRSF3	ensembl	Gallus_gallus.GRCg6a	11310	26	1584188	1590134
SLC41A1	ensembl	Gallus_gallus.GRCg6a	11311	26	2287405	2305691
PIGR	ensembl	Gallus_gallus.GRCg6a	11312	26	2580165	2590723
MAGI3	ensembl	Gallus_gallus.GRCg6a	11313	26	3668023	3719251
CSDE1	ensembl	Gallus_gallus.GRCg6a	11314	26	3912642	3929915
TFEB	ensembl	Gallus_gallus.GRCg6a	11317	26	4925640	4939940
USP49	ensembl	Gallus_gallus.GRCg6a	11318	26	4986067	5018796
ASIC2	ensembl	Gallus_gallus.GRCg6a	11323	27	4187017	4266979
MRC2	ensembl	Gallus_gallus.GRCg6a	11328	27	4832151	4845337
JUP	ensembl	Gallus_gallus.GRCg6a	11330	27	7477796	7493324
KLHL11	ensembl	Gallus_gallus.GRCg6a	11331	27	7517127	7520296
ACLY	ensembl	Gallus_gallus.GRCg6a	11332	27	7521200	7545007
KANK3	ensembl	Gallus_gallus.GRCg6a	11335	28	971434	981257
ELAVL1	ensembl	Gallus_gallus.GRCg6a	11336	28	1027920	1050549
LARP6L	ensembl	Gallus_gallus.GRCg6a	11337	28	1674278	1677219
DOT1L	ensembl	Gallus_gallus.GRCg6a	11339	28	2130010	2185378
HCN2	ensembl	Gallus_gallus.GRCg6a	11343	28	2785948	2797635
POLRMT	ensembl	Gallus_gallus.GRCg6a	11344	28	2799499	2814078
MED16	ensembl	Gallus_gallus.GRCg6a	11354	28	2931429	2940550
R3HDM4	ensembl	Gallus_gallus.GRCg6a	11356	28	2942189	2947196
TMEM259	ensembl	Gallus_gallus.GRCg6a	11357	28	2989377	3000647
EFNA2	ensembl	Gallus_gallus.GRCg6a	11359	28	3202721	3234192
NDUFS7	ensembl	Gallus_gallus.GRCg6a	11364	28	3266860	3270287
SUGP1	ensembl	Gallus_gallus.GRCg6a	11366	28	3618639	3636374
ARRDC2	ensembl	Gallus_gallus.GRCg6a	11369	28	4148246	4156109
CPAMD8	ensembl	Gallus_gallus.GRCg6a	11375	28	4313215	4353604
AP1M1	ensembl	Gallus_gallus.GRCg6a	11377	28	4510264	4518819
PTPRS	ensembl	Gallus_gallus.GRCg6a	11379	28	4727381	4835713
KIF5A	ensembl	Gallus_gallus.GRCg6a	11389	33	3766641	3801104
DCTN2	ensembl	Gallus_gallus.GRCg6a	11389	33	3802569	3810752
TFCP2	ensembl	Gallus_gallus.GRCg6a	11392	33	4984673	4997389
SPATS2	ensembl	Gallus_gallus.GRCg6a	11396	33	5447898	5465635
RAPGEF3	ensembl	Gallus_gallus.GRCg6a	11397	33	5949842	5963192
PMEL	ensembl	Gallus_gallus.GRCg6a	11398	33	7092009	7095774
PFDN5	ensembl	Gallus_gallus.GRCg6a	11400	33	7246423	7248726
ASB8	ensembl	Gallus_gallus.GRCg6a	11401	33	7256756	7259786
SENP1	ensembl	Gallus_gallus.GRCg6a	11402	33	7267803	7281369
MYG1	ensembl	Gallus_gallus.GRCg6a	11404	33	7351137	7354128
HNRNPA1	ensembl	Gallus_gallus.GRCg6a	11407	33	7724030	7729606
