# Supplementary material for: Whole Genome Resequencing Revealed the Genetic Relationship and Selected Regions among Baicheng-You, Beijing-You, and European-Origin Broilers
Source: Biology (Basel). 2023 Nov 3;12(11):1397. doi: 10.3390/biology12111397 (PMC10669838; doi:10.3390/biology12111397)
Supplement: Supplementary file 1 [file biology-12-01397-s001.zip › Table S4.xlsx]

## Sheet: Sheet1
Table S4. Candidate genes between Beijing-You and European-origin broilers (BRs) identified by the XP-EHH method
Gene name	Database	Reference genome	Selected region	Chr	Gene position
RBM33	ensembl	Gallus_gallus.GRCg6a	2	2	8053974	8140763
SHH	ensembl	Gallus_gallus.GRCg6a	2	2	8166209	8175880
TAC1	ensembl	Gallus_gallus.GRCg6a	3	2	24644607	24650874
ASNS	ensembl	Gallus_gallus.GRCg6a	3	2	24662430	24676154
C1GALT1	ensembl	Gallus_gallus.GRCg6a	3	2	24691867	24702573
COL28A1	ensembl	Gallus_gallus.GRCg6a	3	2	24710268	24768511
MIOS	ensembl	Gallus_gallus.GRCg6a	3	2	24774072	24786862
RPA3	ensembl	Gallus_gallus.GRCg6a	3	2	24790712	24793994
UMAD1	ensembl	Gallus_gallus.GRCg6a	3	2	24794127	24862531
GLCCI1	ensembl	Gallus_gallus.GRCg6a	3	2	24891742	24943662
ICA1	ensembl	Gallus_gallus.GRCg6a	3	2	24954107	25024569
NXPH1	ensembl	Gallus_gallus.GRCg6a	3	2	25087512	25222398
NDUFA4	ensembl	Gallus_gallus.GRCg6a	3	2	26015143	26019015
PHF14	ensembl	Gallus_gallus.GRCg6a	3	2	26038888	26193651
RETREG1	ensembl	Gallus_gallus.GRCg6a	4	2	75668730	75718107
ZNF622	ensembl	Gallus_gallus.GRCg6a	4	2	75720839	75727791
MARCHF11	ensembl	Gallus_gallus.GRCg6a	4	2	75767746	75798868
FBXL7	ensembl	Gallus_gallus.GRCg6a	4	2	75831410	75998658
EMC7	ensembl	Gallus_gallus.GRCg6a	6	5	30254659	30261563
CHRM5	ensembl	Gallus_gallus.GRCg6a	6	5	30281791	30329607
AVEN	ensembl	Gallus_gallus.GRCg6a	6	5	30287850	30373018
RYR3	ensembl	Gallus_gallus.GRCg6a	6	5	30373917	30541375
FMN1	ensembl	Gallus_gallus.GRCg6a	6	5	30598320	30751690
GREM1	ensembl	Gallus_gallus.GRCg6a	6	5	30776671	30777369
SCG5	ensembl	Gallus_gallus.GRCg6a	6	5	30796985	30824895
ARHGAP11B	ensembl	Gallus_gallus.GRCg6a	6	5	30826454	30855767
RASGRP1	ensembl	Gallus_gallus.GRCg6a	6	5	30872492	30911992
FAM98B	ensembl	Gallus_gallus.GRCg6a	6	5	30915854	30924514
SPRED1	ensembl	Gallus_gallus.GRCg6a	6	5	30948808	31002826
GSKIP	ensembl	Gallus_gallus.GRCg6a	7	5	46646127	46650779
AK7	ensembl	Gallus_gallus.GRCg6a	7	5	46651390	46670540
PAPOLB	ensembl	Gallus_gallus.GRCg6a	7	5	46671242	46711072
TDRD5	ensembl	Gallus_gallus.GRCg6a	8	8	6501698	6514705
NPHS2	ensembl	Gallus_gallus.GRCg6a	8	8	6516322	6522709
SOAT1	ensembl	Gallus_gallus.GRCg6a	8	8	6550216	6573472
PAPPA2	ensembl	Gallus_gallus.GRCg6a	9	8	7158790	7231728
COP1	ensembl	Gallus_gallus.GRCg6a	9	8	7250615	7378011
SOX2	ensembl	Gallus_gallus.GRCg6a	10	9	17025522	17026706
DNAJC19	ensembl	Gallus_gallus.GRCg6a	11	9	17241691	17245183
FXR1	ensembl	Gallus_gallus.GRCg6a	11	9	17247026	17278252
TTC14	ensembl	Gallus_gallus.GRCg6a	11	9	17345389	17354004
PEX5L	ensembl	Gallus_gallus.GRCg6a	11	9	17441931	17531426
U6	ensembl	Gallus_gallus.GRCg6a	11	9	17502102	17502205
ZMAT3	ensembl	Gallus_gallus.GRCg6a	12	9	17734339	17742730
SCO1	ensembl	Gallus_gallus.GRCg6a	13	18	687325	694323
ADPRM	ensembl	Gallus_gallus.GRCg6a	13	18	693631	697542
TMEM220	ensembl	Gallus_gallus.GRCg6a	13	18	696091	702623
MAP2K4	ensembl	Gallus_gallus.GRCg6a	13	18	711826	800104
MYOCD	ensembl	Gallus_gallus.GRCg6a	13	18	808100	1027820
ARHGEF18	ensembl	Gallus_gallus.GRCg6a	14	28	4172075	4211793
INSR	ensembl	Gallus_gallus.GRCg6a	14	28	4218437	4253117
USE1	ensembl	Gallus_gallus.GRCg6a	14	28	4258017	4262921
MYO9B	ensembl	Gallus_gallus.GRCg6a	14	28	4263083	4303548
HAUS8	ensembl	Gallus_gallus.GRCg6a	14	28	4303372	4312690
CPAMD8	ensembl	Gallus_gallus.GRCg6a	14	28	4313215	4353604
F2RL3	ensembl	Gallus_gallus.GRCg6a	14	28	4357088	4359894
SIN3B	ensembl	Gallus_gallus.GRCg6a	14	28	4364672	4376473
TMEM38A	ensembl	Gallus_gallus.GRCg6a	14	28	4384819	4391056
SMIM7	ensembl	Gallus_gallus.GRCg6a	14	28	4391143	4393274
CCDC3	ensembl	Gallus_gallus.GRCg6a	29	1	7161428	7200482
GRM3	ensembl	Gallus_gallus.GRCg6a	37	1	8188214	8295700
CACNA2D1	ensembl	Gallus_gallus.GRCg6a	43	1	10375977	10734880
GNAI1	ensembl	Gallus_gallus.GRCg6a	46	1	11521697	11555109
NAMPTP1	ensembl	Gallus_gallus.GRCg6a	49	1	14365885	14392312
CNTN1	ensembl	Gallus_gallus.GRCg6a	53	1	28882582	29120860
PDZRN4	ensembl	Gallus_gallus.GRCg6a	61	1	29166774	29412777
CRADD	ensembl	Gallus_gallus.GRCg6a	74	1	44934717	45010543
VEZT	ensembl	Gallus_gallus.GRCg6a	75	1	45469720	45543803
EP300	ensembl	Gallus_gallus.GRCg6a	85	1	49780325	49836356
PWP1	ensembl	Gallus_gallus.GRCg6a	95	1	53343403	53357843
BTBD11	ensembl	Gallus_gallus.GRCg6a	96	1	53377416	53545431
CRY1	ensembl	Gallus_gallus.GRCg6a	99	1	53591410	53626354
MTERF2	ensembl	Gallus_gallus.GRCg6a	99	1	53628604	53634012
TMEM263	ensembl	Gallus_gallus.GRCg6a	99	1	53635743	53648531
RIC8B	ensembl	Gallus_gallus.GRCg6a	99	1	53675196	53707480
RFX4	ensembl	Gallus_gallus.GRCg6a	99	1	53713025	53802913
POLR3B	ensembl	Gallus_gallus.GRCg6a	101	1	53811388	53878902
CKAP4	ensembl	Gallus_gallus.GRCg6a	104	1	53903598	53908679
NUAK1	ensembl	Gallus_gallus.GRCg6a	105	1	53933066	53978011
C12orf75	ensembl	Gallus_gallus.GRCg6a	107	1	54179279	54183383
APPL2	ensembl	Gallus_gallus.GRCg6a	107	1	54211821	54244951
WASHC4	ensembl	Gallus_gallus.GRCg6a	107	1	54247464	54284004
ALDH1L2	ensembl	Gallus_gallus.GRCg6a	107	1	54291424	54319655
SLC41A2	ensembl	Gallus_gallus.GRCg6a	107	1	54333887	54374347
CHST11	ensembl	Gallus_gallus.GRCg6a	108	1	54386968	54542011
STAB2	ensembl	Gallus_gallus.GRCg6a	123	1	54771871	54848374
PARPBP	ensembl	Gallus_gallus.GRCg6a	125	1	55369893	55417954
NUP37	ensembl	Gallus_gallus.GRCg6a	126	1	55418026	55444014
WASHC3	ensembl	Gallus_gallus.GRCg6a	126	1	55450039	55465325
DRAM1	ensembl	Gallus_gallus.GRCg6a	126	1	55492486	55507806
GNPTAB	ensembl	Gallus_gallus.GRCg6a	126	1	55519674	55560047
CHPT1	ensembl	Gallus_gallus.GRCg6a	126	1	55571461	55590991
TBXAS1	ensembl	Gallus_gallus.GRCg6a	127	1	55750244	55990181
HIPK2	ensembl	Gallus_gallus.GRCg6a	131	1	56021548	56144368
PTPRO	ensembl	Gallus_gallus.GRCg6a	134	1	62781911	62930757
SOX5	ensembl	Gallus_gallus.GRCg6a	137	1	65833774	66173568
ETNK1	ensembl	Gallus_gallus.GRCg6a	147	1	66453732	66480164
C2CD5	ensembl	Gallus_gallus.GRCg6a	149	1	66503373	66570677
ST8SIA1	ensembl	Gallus_gallus.GRCg6a	159	1	66588236	66704165
CMAS	ensembl	Gallus_gallus.GRCg6a	162	1	66843524	66853791
ABCC9	ensembl	Gallus_gallus.GRCg6a	162	1	66874049	66946411
WARS2	ensembl	Gallus_gallus.GRCg6a	166	1	79431556	79472851
TBX15	ensembl	Gallus_gallus.GRCg6a	167	1	79496664	79585348
TAGLN3	ensembl	Gallus_gallus.GRCg6a	187	1	89826120	89837361
TMPRSS7	ensembl	Gallus_gallus.GRCg6a	192	1	89861241	89885047
ZNF654	ensembl	Gallus_gallus.GRCg6a	193	1	90035289	90069147
ROBO2	ensembl	Gallus_gallus.GRCg6a	198	1	98288159	98697579
APP	ensembl	Gallus_gallus.GRCg6a	214	1	103922338	104122132
GRIK1	ensembl	Gallus_gallus.GRCg6a	235	1	105503331	105582844
HSF2BP	ensembl	Gallus_gallus.GRCg6a	237	1	111301459	111335748
MED14	ensembl	Gallus_gallus.GRCg6a	243	1	113500610	113567673
IL1RAPL1	ensembl	Gallus_gallus.GRCg6a	253	1	117527572	118143733
ARHGAP6	ensembl	Gallus_gallus.GRCg6a	258	1	125571190	125724317
ANKRD10	ensembl	Gallus_gallus.GRCg6a	260	1	140577901	140612165
KLF12	ensembl	Gallus_gallus.GRCg6a	286	1	156971305	157226206
SIAH3	ensembl	Gallus_gallus.GRCg6a	292	1	169217367	169254113
ZC3H13	ensembl	Gallus_gallus.GRCg6a	296	1	169277758	169317221
CPB2	ensembl	Gallus_gallus.GRCg6a	300	1	169324754	169340549
LCP1	ensembl	Gallus_gallus.GRCg6a	300	1	169350498	169399736
LRCH1	ensembl	Gallus_gallus.GRCg6a	302	1	169520649	169643009
DCLK1	ensembl	Gallus_gallus.GRCg6a	310	1	174079522	174312779
KL	ensembl	Gallus_gallus.GRCg6a	315	1	175586953	175631538
LNX2	ensembl	Gallus_gallus.GRCg6a	320	1	177523273	177558046
USP12	ensembl	Gallus_gallus.GRCg6a	321	1	177672597	177703974
MICU2	ensembl	Gallus_gallus.GRCg6a	322	1	179741155	179876036
NOX4	ensembl	Gallus_gallus.GRCg6a	330	1	189025780	189161699
WNT11	ensembl	Gallus_gallus.GRCg6a	345	1	195315169	195341425
CHRDL2	ensembl	Gallus_gallus.GRCg6a	350	1	195927366	195949522
RNF169	ensembl	Gallus_gallus.GRCg6a	352	1	195964053	195983561
WNT9A	ensembl	Gallus_gallus.GRCg6a	358	2	2665702	2717022
CRHR2	ensembl	Gallus_gallus.GRCg6a	360	2	4245112	4382203
GALNT11	ensembl	Gallus_gallus.GRCg6a	363	2	6578374	6618231
KMT2C	ensembl	Gallus_gallus.GRCg6a	363	2	6621972	6760289
INSIG1	ensembl	Gallus_gallus.GRCg6a	369	2	7910368	7918977
RNF32	ensembl	Gallus_gallus.GRCg6a	384	2	8502129	8513581
LMBR1	ensembl	Gallus_gallus.GRCg6a	384	2	8517673	8568953
NOM1	ensembl	Gallus_gallus.GRCg6a	384	2	8600621	8614906
MNX1	ensembl	Gallus_gallus.GRCg6a	384	2	8624610	8627626
UBE3C	ensembl	Gallus_gallus.GRCg6a	385	2	8668167	8731922
DNAJB6	ensembl	Gallus_gallus.GRCg6a	385	2	8738366	8788229
PTPRN2	ensembl	Gallus_gallus.GRCg6a	387	2	8874767	9429088
NEBL	ensembl	Gallus_gallus.GRCg6a	396	2	18124237	18368109
CACNB2	ensembl	Gallus_gallus.GRCg6a	401	2	19119896	19343839
VIM	ensembl	Gallus_gallus.GRCg6a	405	2	19700327	19802856
ST8SIA6	ensembl	Gallus_gallus.GRCg6a	405	2	19733122	19771927
TRDMT1	ensembl	Gallus_gallus.GRCg6a	406	2	19816795	19845645
TMEM106B	ensembl	Gallus_gallus.GRCg6a	412	2	26570971	26585564
SCIN	ensembl	Gallus_gallus.GRCg6a	418	2	26738333	26787906
ETV1	ensembl	Gallus_gallus.GRCg6a	422	2	27273383	27337505
DGKB	ensembl	Gallus_gallus.GRCg6a	423	2	27388794	27720368
AGMO	ensembl	Gallus_gallus.GRCg6a	428	2	27838091	28021352
MEOX2	ensembl	Gallus_gallus.GRCg6a	438	2	28039372	28092164
RAPGEF5	ensembl	Gallus_gallus.GRCg6a	442	2	30628323	30744614
ANKRD28	ensembl	Gallus_gallus.GRCg6a	455	2	34034015	34140082
DNAJC13	ensembl	Gallus_gallus.GRCg6a	457	2	42198570	42245119
EPDR1	ensembl	Gallus_gallus.GRCg6a	464	2	46065864	46094828
ELMO1	ensembl	Gallus_gallus.GRCg6a	465	2	46322705	46587483
BBS9	ensembl	Gallus_gallus.GRCg6a	467	2	47626395	47911248
RECK	ensembl	Gallus_gallus.GRCg6a	469	2	55980846	56043283
MBOAT1	ensembl	Gallus_gallus.GRCg6a	493	2	59566193	59625203
CAP2	ensembl	Gallus_gallus.GRCg6a	500	2	61960517	62027180
GMDS	ensembl	Gallus_gallus.GRCg6a	505	2	66990175	67383301
CDH10	ensembl	Gallus_gallus.GRCg6a	511	2	72101114	72196923
ANKH	ensembl	Gallus_gallus.GRCg6a	523	2	76157176	76405248
OTULIN	ensembl	Gallus_gallus.GRCg6a	523	2	76264871	76273509
DDC	ensembl	Gallus_gallus.GRCg6a	525	2	80755118	80807342
GRB10	ensembl	Gallus_gallus.GRCg6a	527	2	80852532	80991947
FHOD3	ensembl	Gallus_gallus.GRCg6a	537	2	83079749	83445594
MSANTD3	ensembl	Gallus_gallus.GRCg6a	546	2	89082566	89090432
INVS	ensembl	Gallus_gallus.GRCg6a	548	2	89168602	89253599
APCDD1	ensembl	Gallus_gallus.GRCg6a	567	2	98307894	98337161
ATP6V1H	ensembl	Gallus_gallus.GRCg6a	581	2	110240177	110289554
TCEA1	ensembl	Gallus_gallus.GRCg6a	583	2	110336672	110362086
NCOA2	ensembl	Gallus_gallus.GRCg6a	595	2	116504849	116596399
STAU2	ensembl	Gallus_gallus.GRCg6a	599	2	117793947	117958705
ZNF704	ensembl	Gallus_gallus.GRCg6a	603	2	121005791	121083584
SNX16	ensembl	Gallus_gallus.GRCg6a	604	2	121434274	121458256
RALYL	ensembl	Gallus_gallus.GRCg6a	608	2	122124955	122502774
RNF19A	ensembl	Gallus_gallus.GRCg6a	623	2	128339132	128375825
RIMS2	ensembl	Gallus_gallus.GRCg6a	624	2	129350229	129792370
EIF3E	ensembl	Gallus_gallus.GRCg6a	626	2	132199298	132219771
COL22A1	ensembl	Gallus_gallus.GRCg6a	634	2	144555101	144755284
TSNARE1	ensembl	Gallus_gallus.GRCg6a	638	2	146916969	147397126
ADGRB1	ensembl	Gallus_gallus.GRCg6a	640	2	147556277	147834791
CCDC85A	ensembl	Gallus_gallus.GRCg6a	649	3	414617	476460
FSHR	ensembl	Gallus_gallus.GRCg6a	662	3	8032161	8144176
WDPCP	ensembl	Gallus_gallus.GRCg6a	663	3	9992627	10131875
PLCB1	ensembl	Gallus_gallus.GRCg6a	665	3	14299839	14672677
THUMPD2	ensembl	Gallus_gallus.GRCg6a	673	3	16850310	16858699
GPCPD1	ensembl	Gallus_gallus.GRCg6a	675	3	16861604	16894451
SHLD1	ensembl	Gallus_gallus.GRCg6a	675	3	16929944	16971787
CHGB	ensembl	Gallus_gallus.GRCg6a	675	3	16985845	16997906
CAPN8	ensembl	Gallus_gallus.GRCg6a	676	3	17803816	17833090
PACC1	ensembl	Gallus_gallus.GRCg6a	677	3	21967276	22050431
NENF	ensembl	Gallus_gallus.GRCg6a	677	3	22025576	22030009
PLEKHH2	ensembl	Gallus_gallus.GRCg6a	680	3	25256109	25303550
LRPPRC	ensembl	Gallus_gallus.GRCg6a	681	3	25371305	25456660
LRFN2	ensembl	Gallus_gallus.GRCg6a	690	3	28348991	28495437
GLP1R	ensembl	Gallus_gallus.GRCg6a	699	3	29410438	29492850
DNAH8	ensembl	Gallus_gallus.GRCg6a	700	3	29501011	29619293
GLO1	ensembl	Gallus_gallus.GRCg6a	701	3	29621182	29628094
BTBD9	ensembl	Gallus_gallus.GRCg6a	701	3	29630380	29745172
ZFAND3	ensembl	Gallus_gallus.GRCg6a	708	3	29786657	29916710
MDGA1	ensembl	Gallus_gallus.GRCg6a	714	3	30006735	30187312
BIRC6	ensembl	Gallus_gallus.GRCg6a	717	3	31609464	31785558
THBS2	ensembl	Gallus_gallus.GRCg6a	722	3	41431874	41463697
PLEKHG1	ensembl	Gallus_gallus.GRCg6a	726	3	48624389	48741485
ESR1	ensembl	Gallus_gallus.GRCg6a	730	3	49053965	49241576
ADGRG6	ensembl	Gallus_gallus.GRCg6a	736	3	52959497	53067360
RFX6	ensembl	Gallus_gallus.GRCg6a	742	3	63709871	63742912
GPRC6A	ensembl	Gallus_gallus.GRCg6a	743	3	63761182	63771757
FAM162B	ensembl	Gallus_gallus.GRCg6a	744	3	63775429	63778379
KPNA5	ensembl	Gallus_gallus.GRCg6a	744	3	63782064	63799496
ZUP1	ensembl	Gallus_gallus.GRCg6a	744	3	63799081	63805160
PRDM1	ensembl	Gallus_gallus.GRCg6a	746	3	68350477	68445504
ELOVL5	ensembl	Gallus_gallus.GRCg6a	753	3	88246591	88283573
HEPH	ensembl	Gallus_gallus.GRCg6a	816	4	297485	319373
FGF13	ensembl	Gallus_gallus.GRCg6a	819	4	4750152	4964186
DACH2	ensembl	Gallus_gallus.GRCg6a	833	4	8277517	8541470
ANXA10	ensembl	Gallus_gallus.GRCg6a	842	4	24927202	24945212
DDX60	ensembl	Gallus_gallus.GRCg6a	843	4	24959132	24997825
MFAP3L	ensembl	Gallus_gallus.GRCg6a	844	4	25273122	25277372
GALNTL6	ensembl	Gallus_gallus.GRCg6a	854	4	42753708	43184699
CCNI	ensembl	Gallus_gallus.GRCg6a	859	4	49640272	49655415
SPATA5	ensembl	Gallus_gallus.GRCg6a	864	4	53381734	53566168
CFI	ensembl	Gallus_gallus.GRCg6a	869	4	58121540	58134365
PDLIM5	ensembl	Gallus_gallus.GRCg6a	870	4	58197414	58313786
BMPR1B	ensembl	Gallus_gallus.GRCg6a	871	4	58350823	58586570
UNC5C	ensembl	Gallus_gallus.GRCg6a	888	4	58597982	58837212
MICU3	ensembl	Gallus_gallus.GRCg6a	897	4	63215055	63261190
NFXL1	ensembl	Gallus_gallus.GRCg6a	898	4	66591368	66632326
ARAP2	ensembl	Gallus_gallus.GRCg6a	901	4	70204006	70312564
MXD4	ensembl	Gallus_gallus.GRCg6a	909	4	82843121	82879154
NAT8L	ensembl	Gallus_gallus.GRCg6a	911	4	83003661	83029662
C4orf48	ensembl	Gallus_gallus.GRCg6a	918	4	83117730	83129665
CARNS1	ensembl	Gallus_gallus.GRCg6a	920	5	205918	211190
CORO1B	ensembl	Gallus_gallus.GRCg6a	921	5	217280	222627
BAAT	ensembl	Gallus_gallus.GRCg6a	922	5	261217	263311
ZP1	ensembl	Gallus_gallus.GRCg6a	923	5	264555	268945
MYRF	ensembl	Gallus_gallus.GRCg6a	924	5	446077	478889
ZDHHC13	ensembl	Gallus_gallus.GRCg6a	936	5	1906529	1919803
CSRP3	ensembl	Gallus_gallus.GRCg6a	938	5	1920626	1930635
E2F8	ensembl	Gallus_gallus.GRCg6a	940	5	1931486	1939176
NAV2	ensembl	Gallus_gallus.GRCg6a	941	5	1958644	2261543
GALNT18	ensembl	Gallus_gallus.GRCg6a	951	5	8537044	8777333
IRAG1	ensembl	Gallus_gallus.GRCg6a	968	5	9121570	9145502
LYVE1	ensembl	Gallus_gallus.GRCg6a	969	5	9149552	9160157
RNF141	ensembl	Gallus_gallus.GRCg6a	970	5	9161644	9200596
AMPD3	ensembl	Gallus_gallus.GRCg6a	970	5	9179063	9204672
SBF2	ensembl	Gallus_gallus.GRCg6a	972	5	9248870	9478933
DENND2B	ensembl	Gallus_gallus.GRCg6a	981	5	9843039	9988806
LMO1	ensembl	Gallus_gallus.GRCg6a	998	5	10352793	10399602
TUB	ensembl	Gallus_gallus.GRCg6a	1002	5	10457958	10515004
PTPN5	ensembl	Gallus_gallus.GRCg6a	1014	5	12883349	12965653
CARS	ensembl	Gallus_gallus.GRCg6a	1016	5	13266596	13301342
KCNQ1	ensembl	Gallus_gallus.GRCg6a	1017	5	13429698	13749553
FUT8	ensembl	Gallus_gallus.GRCg6a	1032	5	22842140	22884540
KBTBD4	ensembl	Gallus_gallus.GRCg6a	1035	5	23024418	23038386
DGKZ	ensembl	Gallus_gallus.GRCg6a	1037	5	23887606	23926161
BMF	ensembl	Gallus_gallus.GRCg6a	1041	5	29608119	29626791
EIF2AK4	ensembl	Gallus_gallus.GRCg6a	1042	5	29687623	29720743
FSIP1	ensembl	Gallus_gallus.GRCg6a	1046	5	29759897	29830286
THBS1	ensembl	Gallus_gallus.GRCg6a	1049	5	29833567	29849200
MEIS2	ensembl	Gallus_gallus.GRCg6a	1063	5	31437974	31606534
C5H15orf41	ensembl	Gallus_gallus.GRCg6a	1063	5	31651198	31766696
DPH6	ensembl	Gallus_gallus.GRCg6a	1063	5	32187079	32371107
ZNF770	ensembl	Gallus_gallus.GRCg6a	1063	5	32399175	32406806
AQR	ensembl	Gallus_gallus.GRCg6a	1063	5	32415013	32461731
ACTC1	ensembl	Gallus_gallus.GRCg6a	1063	5	32480478	32485436
GJD2	ensembl	Gallus_gallus.GRCg6a	1063	5	32502596	32505180
STXBP6	ensembl	Gallus_gallus.GRCg6a	1063	5	32627667	32704945
DTD2	ensembl	Gallus_gallus.GRCg6a	1070	5	34687317	34694681
NUBPL	ensembl	Gallus_gallus.GRCg6a	1070	5	34706211	34788651
EML5	ensembl	Gallus_gallus.GRCg6a	1076	5	43357812	43451566
CLMN	ensembl	Gallus_gallus.GRCg6a	1082	5	46093745	46160385
C14orf132	ensembl	Gallus_gallus.GRCg6a	1084	5	46461828	46487764
VRK1	ensembl	Gallus_gallus.GRCg6a	1089	5	46806027	46838896
BEGAIN	ensembl	Gallus_gallus.GRCg6a	1095	5	48857109	49002559
RTKN2	ensembl	Gallus_gallus.GRCg6a	1103	6	8832056	8953024
ANK3	ensembl	Gallus_gallus.GRCg6a	1104	6	9421563	9766762
KCNMA1	ensembl	Gallus_gallus.GRCg6a	1107	6	14211114	14648816
VCL	ensembl	Gallus_gallus.GRCg6a	1108	6	16242475	16296001
SYNPO2L	ensembl	Gallus_gallus.GRCg6a	1109	6	16818878	16849933
MYOZ1	ensembl	Gallus_gallus.GRCg6a	1112	6	16860338	16872753
USP54	ensembl	Gallus_gallus.GRCg6a	1115	6	16926091	16976146
PPP3CB	ensembl	Gallus_gallus.GRCg6a	1119	6	16985735	17029305
HECTD2	ensembl	Gallus_gallus.GRCg6a	1124	6	20620876	20653897
NOC3L	ensembl	Gallus_gallus.GRCg6a	1126	6	21058455	21075606
PLCE1	ensembl	Gallus_gallus.GRCg6a	1127	6	21081566	21200763
CYP26A1	ensembl	Gallus_gallus.GRCg6a	1129	6	21525301	21528367
CYP26C1	ensembl	Gallus_gallus.GRCg6a	1130	6	21531354	21536861
HHEX	ensembl	Gallus_gallus.GRCg6a	1131	6	21666750	21671233
SORCS3	ensembl	Gallus_gallus.GRCg6a	1140	6	25384378	25647775
SORCS1	ensembl	Gallus_gallus.GRCg6a	1150	6	26083271	26356014
EBF3	ensembl	Gallus_gallus.GRCg6a	1153	6	35112704	35230061
UNC80	ensembl	Gallus_gallus.GRCg6a	1160	7	2587734	2706504
MREG	ensembl	Gallus_gallus.GRCg6a	1161	7	4556218	4564139
UBE2F	ensembl	Gallus_gallus.GRCg6a	1162	7	4582880	4684385
LRRFIP1	ensembl	Gallus_gallus.GRCg6a	1163	7	4706293	4793733
FTCD	ensembl	Gallus_gallus.GRCg6a	1167	7	6813342	6820174
GTF3C3	ensembl	Gallus_gallus.GRCg6a	1174	7	9992200	10012237
PGAP1	ensembl	Gallus_gallus.GRCg6a	1174	7	10027482	10056518
ANKRD44	ensembl	Gallus_gallus.GRCg6a	1175	7	10057110	10167732
GYPC	ensembl	Gallus_gallus.GRCg6a	1185	7	24024963	24051622
SNX4	ensembl	Gallus_gallus.GRCg6a	1188	7	28087994	28116724
CEP70	ensembl	Gallus_gallus.GRCg6a	1193	7	28275428	28285479
DPP10	ensembl	Gallus_gallus.GRCg6a	1194	7	29190336	29372124
LRP1B	ensembl	Gallus_gallus.GRCg6a	1196	7	31850143	32428239
VAV3	ensembl	Gallus_gallus.GRCg6a	1201	8	1386094	1534129
NR5A2	ensembl	Gallus_gallus.GRCg6a	1204	8	1987324	2069077
TNR	ensembl	Gallus_gallus.GRCg6a	1210	8	7387437	7436311
TNN	ensembl	Gallus_gallus.GRCg6a	1211	8	7454048	7474177
MRPS14	ensembl	Gallus_gallus.GRCg6a	1211	8	7476798	7479199
CACYBP	ensembl	Gallus_gallus.GRCg6a	1211	8	7478362	7485785
RABGAP1L	ensembl	Gallus_gallus.GRCg6a	1211	8	7505125	7691141
RC3H1	ensembl	Gallus_gallus.GRCg6a	1227	8	7719525	7758539
DPYD	ensembl	Gallus_gallus.GRCg6a	1229	8	12966245	13290132
ABCA4	ensembl	Gallus_gallus.GRCg6a	1235	8	14062866	14135100
PIF1	ensembl	Gallus_gallus.GRCg6a	1236	8	19953424	19965159
FAM183A	ensembl	Gallus_gallus.GRCg6a	1236	8	19965263	19967145
EBNA1BP2	ensembl	Gallus_gallus.GRCg6a	1236	8	19966544	19972442
TAL1	ensembl	Gallus_gallus.GRCg6a	1244	8	22260965	22269319
CMPK1	ensembl	Gallus_gallus.GRCg6a	1246	8	22291565	22304065
BEND5	ensembl	Gallus_gallus.GRCg6a	1257	8	23047528	23885562
TUT4	ensembl	Gallus_gallus.GRCg6a	1258	8	24751096	24784695
LRP8	ensembl	Gallus_gallus.GRCg6a	1260	8	25016404	25163464
NFIA	ensembl	Gallus_gallus.GRCg6a	1270	8	27396999	27629040
PGM1	ensembl	Gallus_gallus.GRCg6a	1273	8	28213176	28232260
CACHD1	ensembl	Gallus_gallus.GRCg6a	1275	8	28426867	28509563
RASA2	ensembl	Gallus_gallus.GRCg6a	1277	9	10367568	10409827
PLSCR1	ensembl	Gallus_gallus.GRCg6a	1279	9	11715875	11727846
NCBP2	ensembl	Gallus_gallus.GRCg6a	1286	9	12577515	12614155
DLG1	ensembl	Gallus_gallus.GRCg6a	1288	9	12637636	12769122
ATP11B	ensembl	Gallus_gallus.GRCg6a	1291	9	16588019	16645147
USP13	ensembl	Gallus_gallus.GRCg6a	1299	9	17541652	17583458
NDUFB5	ensembl	Gallus_gallus.GRCg6a	1301	9	17584908	17588440
MRPL47	ensembl	Gallus_gallus.GRCg6a	1301	9	17588519	17592370
ACTL6A	ensembl	Gallus_gallus.GRCg6a	1301	9	17592937	17602342
PIK3CA	ensembl	Gallus_gallus.GRCg6a	1305	9	17701501	17719909
TBL1XR1	ensembl	Gallus_gallus.GRCg6a	1307	9	18059871	18184272
NAALADL2	ensembl	Gallus_gallus.GRCg6a	1308	9	18476287	18824985
SLC7A14	ensembl	Gallus_gallus.GRCg6a	1312	9	19920957	19930995
PRKCI	ensembl	Gallus_gallus.GRCg6a	1315	9	19964981	19987896
SCAPER	ensembl	Gallus_gallus.GRCg6a	1326	10	3662745	3799455
THSD4	ensembl	Gallus_gallus.GRCg6a	1328	10	6784258	7036593
LYSMD2	ensembl	Gallus_gallus.GRCg6a	1339	10	9533322	9543751
SCG3	ensembl	Gallus_gallus.GRCg6a	1339	10	9546288	9573569
AP4E1	ensembl	Gallus_gallus.GRCg6a	1342	10	9577361	9595610
TNFAIP8L3	ensembl	Gallus_gallus.GRCg6a	1346	10	9598149	9639629
ABHD2	ensembl	Gallus_gallus.GRCg6a	1348	10	13427782	13462876
MCTP2	ensembl	Gallus_gallus.GRCg6a	1352	10	15422025	15517080
CERS3	ensembl	Gallus_gallus.GRCg6a	1354	10	17723587	17767097
LINS1	ensembl	Gallus_gallus.GRCg6a	1355	10	17767527	17779753
ASB7	ensembl	Gallus_gallus.GRCg6a	1355	10	17780255	17808686
LCAT	ensembl	Gallus_gallus.GRCg6a	1357	11	1034930	1041693
GOT2	ensembl	Gallus_gallus.GRCg6a	1358	11	1474237	1485084
CALB2	ensembl	Gallus_gallus.GRCg6a	1359	11	1487565	1492223
ZNF423	ensembl	Gallus_gallus.GRCg6a	1361	11	6697537	6892810
VAT1L	ensembl	Gallus_gallus.GRCg6a	1378	11	13982142	14025331
CDH13	ensembl	Gallus_gallus.GRCg6a	1380	11	15966487	16395265
BICD2	ensembl	Gallus_gallus.GRCg6a	1384	12	7222115	7298893
SLMAP	ensembl	Gallus_gallus.GRCg6a	1385	12	9157916	9234162
PTPRG	ensembl	Gallus_gallus.GRCg6a	1393	12	13123560	13498453
EBF1	ensembl	Gallus_gallus.GRCg6a	1420	13	11388767	11649631
H2AFY	ensembl	Gallus_gallus.GRCg6a	1430	13	16116567	16161844
DDX46	ensembl	Gallus_gallus.GRCg6a	1432	13	16391606	16409679
CAMLG	ensembl	Gallus_gallus.GRCg6a	1433	13	16412239	16415262
SEC24A	ensembl	Gallus_gallus.GRCg6a	1434	13	16416762	16440002
SAR1B	ensembl	Gallus_gallus.GRCg6a	1436	13	16440102	16452190
JADE2	ensembl	Gallus_gallus.GRCg6a	1438	13	16465774	16518603
PDLIM4	ensembl	Gallus_gallus.GRCg6a	1440	13	17488920	17519533
ARHGAP26	ensembl	Gallus_gallus.GRCg6a	1443	13	17989659	18090319
NR3C1	ensembl	Gallus_gallus.GRCg6a	1444	13	18099574	18198040
KCTD16	ensembl	Gallus_gallus.GRCg6a	1448	13	18270817	18306102
C7orf50	ensembl	Gallus_gallus.GRCg6a	1452	14	2679816	2775732
GPER1	ensembl	Gallus_gallus.GRCg6a	1452	14	2757417	2761606
STX2	ensembl	Gallus_gallus.GRCg6a	1486	15	3215557	3505480
MTMR3	ensembl	Gallus_gallus.GRCg6a	1487	15	11209733	11284143
TRIM7.2	ensembl	Gallus_gallus.GRCg6a	1493	16	2349021	2458853
IL4I1	ensembl	Gallus_gallus.GRCg6a	1493	16	2367597	2478250
RPL12	ensembl	Gallus_gallus.GRCg6a	1497	17	1924726	1946331
ZMYND19	ensembl	Gallus_gallus.GRCg6a	1497	17	1931676	1938932
DDR1	ensembl	Gallus_gallus.GRCg6a	1499	17	2195780	2233577
GAS7	ensembl	Gallus_gallus.GRCg6a	1501	18	207371	310620
MYH1D	ensembl	Gallus_gallus.GRCg6a	1506	18	376311	398842
MYH1F	ensembl	Gallus_gallus.GRCg6a	1508	18	407275	424203
MYH1A	ensembl	Gallus_gallus.GRCg6a	1511	18	458826	477172
MYH1B	ensembl	Gallus_gallus.GRCg6a	1513	18	499232	517534
MYH1E	ensembl	Gallus_gallus.GRCg6a	1517	18	564255	586932
MYH1C	ensembl	Gallus_gallus.GRCg6a	1522	18	609685	626955
NSUN5	ensembl	Gallus_gallus.GRCg6a	1526	19	500330	504124
ARHGAP40	ensembl	Gallus_gallus.GRCg6a	1528	20	3697349	3734407
CDH4	ensembl	Gallus_gallus.GRCg6a	1530	20	7236310	7648851
SNRNP200	ensembl	Gallus_gallus.GRCg6a	1535	22	3701007	3708828
ANKRD39	ensembl	Gallus_gallus.GRCg6a	1536	22	3728696	3729562
CNNM4	ensembl	Gallus_gallus.GRCg6a	1536	22	3730269	3740099
LMAN2L	ensembl	Gallus_gallus.GRCg6a	1538	22	3736305	3743158
KANSL3	ensembl	Gallus_gallus.GRCg6a	1539	22	3763729	3785186
ARID5A	ensembl	Gallus_gallus.GRCg6a	1541	22	3788778	3793564
STAMBP	ensembl	Gallus_gallus.GRCg6a	1544	22	3812208	3824691
ACTG2	ensembl	Gallus_gallus.GRCg6a	1544	22	3827641	3830849
MOB1A	ensembl	Gallus_gallus.GRCg6a	1546	22	3861634	3867074
INPP5B	ensembl	Gallus_gallus.GRCg6a	1548	23	3681549	3698102
MTF1	ensembl	Gallus_gallus.GRCg6a	1549	23	3697675	3711118
KIRREL3	ensembl	Gallus_gallus.GRCg6a	1552	24	484288	720481
B3GAT1	ensembl	Gallus_gallus.GRCg6a	1559	24	2619471	2649394
NAV1	ensembl	Gallus_gallus.GRCg6a	1568	26	629113	668761
CSDE1	ensembl	Gallus_gallus.GRCg6a	1571	26	3912642	3929915
SIKE1	ensembl	Gallus_gallus.GRCg6a	1571	26	3930482	3935108
SCN4A	ensembl	Gallus_gallus.GRCg6a	1580	27	4047358	4076818
DHX58	ensembl	Gallus_gallus.GRCg6a	1581	27	7642263	7646075
LMNA	ensembl	Gallus_gallus.GRCg6a	1582	28	729616	757180
ELL	ensembl	Gallus_gallus.GRCg6a	1583	28	3997087	4031848
PGPEP1	ensembl	Gallus_gallus.GRCg6a	1585	28	4061609	4068098
LSM4	ensembl	Gallus_gallus.GRCg6a	1585	28	4068722	4075053
MPV17L2	ensembl	Gallus_gallus.GRCg6a	1587	28	4096033	4097503
IFI30	ensembl	Gallus_gallus.GRCg6a	1587	28	4098288	4100719
SLC35E1	ensembl	Gallus_gallus.GRCg6a	1590	28	4412468	4417567
ERBB3	ensembl	Gallus_gallus.GRCg6a	1591	33	7045208	7062029
RAB5B	ensembl	Gallus_gallus.GRCg6a	1594	33	7083020	7087396
CDK2	ensembl	Gallus_gallus.GRCg6a	1594	33	7088723	7091089
PMEL	ensembl	Gallus_gallus.GRCg6a	1594	33	7092009	7095774
TUBA1C	ensembl	Gallus_gallus.GRCg6a	1594	33	7109678	7113350
TUBA1A	ensembl	Gallus_gallus.GRCg6a	1594	33	7117397	7121192
TUBA1B	ensembl	Gallus_gallus.GRCg6a	1595	33	7125098	7127729
LMBR1L	ensembl	Gallus_gallus.GRCg6a	1595	33	7130977	7136376
DHH	ensembl	Gallus_gallus.GRCg6a	1596	33	7138224	7142774
SPRYD3	ensembl	Gallus_gallus.GRCg6a	1600	33	7194647	7198415
