# Supplementary material for: Whole Genome Resequencing Revealed the Genetic Relationship and Selected Regions among Baicheng-You, Beijing-You, and European-Origin Broilers
Source: Biology (Basel). 2023 Nov 3;12(11):1397. doi: 10.3390/biology12111397 (PMC10669838; doi:10.3390/biology12111397)
Supplement: Supplementary file 1 [file biology-12-01397-s001.zip › Table S5.xlsx]

## Sheet: Sheet1
Table S5. Candidate genes between Beijing-You and European-origin broilers (BRs) identified by the XP-CLR method
Gene name	Database	Reference genome	Selected region	Chr	Gene position
SHH	ensembl	Gallus_gallus.GRCg6a	1	2	8166209	8175880
NRXN3	ensembl	Gallus_gallus.GRCg6a	6	5	39775061	40667438
AGTR1	ensembl	Gallus_gallus.GRCg6a	7	9	12538281	12559258
GRM7	ensembl	Gallus_gallus.GRCg6a	9	12	19261785	19486230
SNX4	ensembl	Gallus_gallus.GRCg6a	11	7	28087994	28116724
ST6GALNAC3	ensembl	Gallus_gallus.GRCg6a	12	8	19735941	19930919
HECTD2	ensembl	Gallus_gallus.GRCg6a	14	6	20620876	20653897
INSIG1	ensembl	Gallus_gallus.GRCg6a	15	2	7910368	7918977
MAML2	ensembl	Gallus_gallus.GRCg6a	16	1	186248196	186456865
EP300	ensembl	Gallus_gallus.GRCg6a	18	1	49780325	49836356
TNC	ensembl	Gallus_gallus.GRCg6a	20	17	3013995	3098173
RNF32	ensembl	Gallus_gallus.GRCg6a	21	2	8502129	8513581
LMBR1	ensembl	Gallus_gallus.GRCg6a	21	2	8517673	8568953
GABRG3	ensembl	Gallus_gallus.GRCg6a	24	1	132259464	132561163
SLN	ensembl	Gallus_gallus.GRCg6a	25	1	181822186	181824109
H2AFY	ensembl	Gallus_gallus.GRCg6a	26	13	16116567	16161844
AKAIN1	ensembl	Gallus_gallus.GRCg6a	27	2	100257486	100276143
PRPSAP2	ensembl	Gallus_gallus.GRCg6a	28	14	5519249	5533877
SLC5A10	ensembl	Gallus_gallus.GRCg6a	28	14	5535594	5564397
FAM83G	ensembl	Gallus_gallus.GRCg6a	28	14	5544787	5556709
HS2ST1	ensembl	Gallus_gallus.GRCg6a	30	8	16227040	16296312
PHACTR1	ensembl	Gallus_gallus.GRCg6a	32	2	62237702	62532964
ROS1	ensembl	Gallus_gallus.GRCg6a	33	3	63103068	63175476
UMOD	ensembl	Gallus_gallus.GRCg6a	34	11	523838	527803
ADGRG1	ensembl	Gallus_gallus.GRCg6a	34	11	532295	541816
ADGRG5	ensembl	Gallus_gallus.GRCg6a	34	11	543433	548011
RFX6	ensembl	Gallus_gallus.GRCg6a	35	3	63709871	63742912
PRDM2	ensembl	Gallus_gallus.GRCg6a	41	21	5129879	5166706
ADRM1	ensembl	Gallus_gallus.GRCg6a	42	20	7823884	7830932
LAMA5	ensembl	Gallus_gallus.GRCg6a	42	20	7832322	7910579
MAGI3	ensembl	Gallus_gallus.GRCg6a	46	26	3668023	3719251
PHTF1	ensembl	Gallus_gallus.GRCg6a	46	26	3719029	3730042
PECAM1	ensembl	Gallus_gallus.GRCg6a	48	18	6838801	6867521
MIPOL1	ensembl	Gallus_gallus.GRCg6a	51	5	37181549	37355992
FAM162B	ensembl	Gallus_gallus.GRCg6a	53	3	63775429	63778379
KPNA5	ensembl	Gallus_gallus.GRCg6a	53	3	63782064	63799496
ZUP1	ensembl	Gallus_gallus.GRCg6a	53	3	63799081	63805160
DNAJB6	ensembl	Gallus_gallus.GRCg6a	55	2	8738366	8788229
GPR19	ensembl	Gallus_gallus.GRCg6a	56	1	71980272	71988795
ADAMTS17	ensembl	Gallus_gallus.GRCg6a	57	10	17545577	17715273
WNT9A	ensembl	Gallus_gallus.GRCg6a	58	2	2665702	2717022
KRT222	ensembl	Gallus_gallus.GRCg6a	60	27	7320674	7326276
KRT12	ensembl	Gallus_gallus.GRCg6a	60	27	7329801	7334241
KRT40	ensembl	Gallus_gallus.GRCg6a	60	27	7336035	7340414
KIAA0895L	ensembl	Gallus_gallus.GRCg6a	62	11	1017151	1034057
LCAT	ensembl	Gallus_gallus.GRCg6a	62	11	1034930	1041693
HSF2	ensembl	Gallus_gallus.GRCg6a	70	3	61386544	61409041
MSI1	ensembl	Gallus_gallus.GRCg6a	71	15	9624166	9651621
PLA2G1B	ensembl	Gallus_gallus.GRCg6a	71	15	9655323	9657040
SIRT4	ensembl	Gallus_gallus.GRCg6a	71	15	9670176	9678598
EPN2	ensembl	Gallus_gallus.GRCg6a	72	14	5576295	5631053
CRPPA	ensembl	Gallus_gallus.GRCg6a	73	2	28279818	28389303
EPB41	ensembl	Gallus_gallus.GRCg6a	75	23	2743037	2816538
EVC2	ensembl	Gallus_gallus.GRCg6a	76	4	79084298	79147207
RIMBP2	ensembl	Gallus_gallus.GRCg6a	77	15	3506970	3627749
FNDC3A	ensembl	Gallus_gallus.GRCg6a	82	1	170318524	170431070
ANP32E	ensembl	Gallus_gallus.GRCg6a	84	25	639275	652509
HELZ	ensembl	Gallus_gallus.GRCg6a	85	18	7145327	7217148
ADGRL3	ensembl	Gallus_gallus.GRCg6a	87	4	47983446	48374220
CEP250	ensembl	Gallus_gallus.GRCg6a	89	20	1216181	1250159
TCF25	ensembl	Gallus_gallus.GRCg6a	90	11	18820548	18838454
MC1R	ensembl	Gallus_gallus.GRCg6a	90	11	18840387	18841759
TUBB3	ensembl	Gallus_gallus.GRCg6a	90	11	18842577	18845331
DEF8	ensembl	Gallus_gallus.GRCg6a	90	11	18845933	18850118
DBNDD1	ensembl	Gallus_gallus.GRCg6a	90	11	18849334	18852939
PLEKHG1	ensembl	Gallus_gallus.GRCg6a	92	3	48624389	48741485
LRPPRC	ensembl	Gallus_gallus.GRCg6a	93	3	25371305	25456660
CDK14	ensembl	Gallus_gallus.GRCg6a	96	2	21788601	22097425
RBM33	ensembl	Gallus_gallus.GRCg6a	103	2	8053974	8140763
COL12A1	ensembl	Gallus_gallus.GRCg6a	105	3	80804845	80905035
PTPRN2	ensembl	Gallus_gallus.GRCg6a	108	2	8874767	9429088
SLCO1A2	ensembl	Gallus_gallus.GRCg6a	112	1	65230075	65281262
PYROXD1	ensembl	Gallus_gallus.GRCg6a	112	1	65298236	65313377
IGF-I	ensembl	Gallus_gallus.GRCg6a	114	1	55281097	55330373
UTP23	ensembl	Gallus_gallus.GRCg6a	116	2	135510776	135515223
PTPRA	ensembl	Gallus_gallus.GRCg6a	118	4	88545151	88643132
UPK3B	ensembl	Gallus_gallus.GRCg6a	119	19	4327079	4327988
DTX2	ensembl	Gallus_gallus.GRCg6a	119	19	4330097	4357118
GALNTL6	ensembl	Gallus_gallus.GRCg6a	121	4	42753708	43184699
USP43	ensembl	Gallus_gallus.GRCg6a	122	18	2202453	2210330
ARHGAP44	ensembl	Gallus_gallus.GRCg6a	122	18	2212800	2231061
TRIM37	ensembl	Gallus_gallus.GRCg6a	123	19	7313633	7334393
SKA2	ensembl	Gallus_gallus.GRCg6a	123	19	7334937	7342479
PRR11	ensembl	Gallus_gallus.GRCg6a	123	19	7343996	7346361
MED13L	ensembl	Gallus_gallus.GRCg6a	125	15	11842672	12020606
UACA	ensembl	Gallus_gallus.GRCg6a	128	10	20049223	20076407
MORF4L2	ensembl	Gallus_gallus.GRCg6a	128	10	20089839	20112252
DENND1B	ensembl	Gallus_gallus.GRCg6a	133	8	2721709	2868051
E2F1	ensembl	Gallus_gallus.GRCg6a	135	20	2177137	2180913
NECAB3	ensembl	Gallus_gallus.GRCg6a	135	20	2183024	2207161
PERP1	ensembl	Gallus_gallus.GRCg6a	137	3	54615333	54632861
PSMG3	ensembl	Gallus_gallus.GRCg6a	138	14	3023831	3027172
THADA	ensembl	Gallus_gallus.GRCg6a	139	3	25096501	25247758
TUSC3	ensembl	Gallus_gallus.GRCg6a	140	4	63620950	63732824
CDH13	ensembl	Gallus_gallus.GRCg6a	142	11	15966487	16395265
ZNF385B	ensembl	Gallus_gallus.GRCg6a	143	7	14842857	14976181
TNFSF13B	ensembl	Gallus_gallus.GRCg6a	144	1	141624410	141643190
PAICS	ensembl	Gallus_gallus.GRCg6a	146	4	64733840	64768851
PPAT	ensembl	Gallus_gallus.GRCg6a	146	4	64741468	64783894
PUM1	ensembl	Gallus_gallus.GRCg6a	148	23	573168	641876
RPS11	ensembl	Gallus_gallus.GRCg6a	149	1	197370910	197373989
RAB5B	ensembl	Gallus_gallus.GRCg6a	150	33	7083020	7087396
CDK2	ensembl	Gallus_gallus.GRCg6a	150	33	7088723	7091089
PMEL	ensembl	Gallus_gallus.GRCg6a	150	33	7092009	7095774
CCDC88A	ensembl	Gallus_gallus.GRCg6a	152	3	96212	167859
NECTIN1	ensembl	Gallus_gallus.GRCg6a	154	24	4061201	4131571
MYL12A	ensembl	Gallus_gallus.GRCg6a	156	2	100880899	100889848
PEX1	ensembl	Gallus_gallus.GRCg6a	157	2	22648851	22674871
RBM48	ensembl	Gallus_gallus.GRCg6a	157	2	22674892	22680498
TCF12	ensembl	Gallus_gallus.GRCg6a	158	10	7853621	8005950
IFI30	ensembl	Gallus_gallus.GRCg6a	159	28	4098288	4100719
MAST3	ensembl	Gallus_gallus.GRCg6a	159	28	4120115	4138482
EFNA2	ensembl	Gallus_gallus.GRCg6a	162	28	3202721	3234192
BBS9	ensembl	Gallus_gallus.GRCg6a	168	2	47626395	47911248
KRTCAP3	ensembl	Gallus_gallus.GRCg6a	175	3	104370906	104377540
NRBP1	ensembl	Gallus_gallus.GRCg6a	175	3	104377325	104402322
TBX5	ensembl	Gallus_gallus.GRCg6a	179	15	12598201	12638563
RASSF6	ensembl	Gallus_gallus.GRCg6a	180	4	50876758	50893943
SNTG1	ensembl	Gallus_gallus.GRCg6a	181	2	108764816	109090785
RPS27A	ensembl	Gallus_gallus.GRCg6a	183	3	74821	76716
MTIF2	ensembl	Gallus_gallus.GRCg6a	183	3	77845	88773
PRORSD1P	ensembl	Gallus_gallus.GRCg6a	183	3	88895	91751
TRARG1	ensembl	Gallus_gallus.GRCg6a	186	19	6449084	6453916
ABR	ensembl	Gallus_gallus.GRCg6a	186	19	6464720	6487543
NWD2	ensembl	Gallus_gallus.GRCg6a	187	4	69914094	69961970
SZT2	ensembl	Gallus_gallus.GRCg6a	188	8	20069231	20123377
ZCCHC10	ensembl	Gallus_gallus.GRCg6a	190	13	17833844	17843987
SCAF8	ensembl	Gallus_gallus.GRCg6a	191	3	50414485	50445901
RFFL	ensembl	Gallus_gallus.GRCg6a	192	19	4627665	4651317
LIG3	ensembl	Gallus_gallus.GRCg6a	192	19	4651809	4667060
ZSWIM8	ensembl	Gallus_gallus.GRCg6a	193	6	16669233	16730354
CEL	ensembl	Gallus_gallus.GRCg6a	195	17	7073101	7078463
GTF3C5	ensembl	Gallus_gallus.GRCg6a	195	17	7080384	7087304
PENK	ensembl	Gallus_gallus.GRCg6a	198	2	111379997	111384344
TMEM255A	ensembl	Gallus_gallus.GRCg6a	201	4	16450062	16472364
ANKFN1	ensembl	Gallus_gallus.GRCg6a	203	18	6106146	6162953
NCKAP1L	ensembl	Gallus_gallus.GRCg6a	205	33	6036926	6046319
PRKAG2	ensembl	Gallus_gallus.GRCg6a	206	2	6368885	6550794
PDE3A	ensembl	Gallus_gallus.GRCg6a	211	1	64882883	65118721
MNX1	ensembl	Gallus_gallus.GRCg6a	213	2	8624610	8627626
PRMT9	ensembl	Gallus_gallus.GRCg6a	215	4	31942105	31984326
TMEM184C	ensembl	Gallus_gallus.GRCg6a	215	4	31955443	31966000
DDX46	ensembl	Gallus_gallus.GRCg6a	216	13	16391606	16409679
CAMLG	ensembl	Gallus_gallus.GRCg6a	216	13	16412239	16415262
SEC24A	ensembl	Gallus_gallus.GRCg6a	216	13	16416762	16440002
LRRFIP1	ensembl	Gallus_gallus.GRCg6a	217	7	4706293	4793733
MAN1B1	ensembl	Gallus_gallus.GRCg6a	221	17	695350	714591
UAP1L1	ensembl	Gallus_gallus.GRCg6a	221	17	719281	734578
SMARCD2	ensembl	Gallus_gallus.GRCg6a	222	27	4124013	4130530
RNF169	ensembl	Gallus_gallus.GRCg6a	223	1	195964053	195983561
FGF6	ensembl	Gallus_gallus.GRCg6a	225	1	73398600	73411082
ST3GAL1	ensembl	Gallus_gallus.GRCg6a	227	2	142083463	142108042
LRIG1	ensembl	Gallus_gallus.GRCg6a	228	12	14847918	14926384
GYG2	ensembl	Gallus_gallus.GRCg6a	230	1	129816981	129833250
CADM2	ensembl	Gallus_gallus.GRCg6a	231	1	94731886	94975094
RECK	ensembl	Gallus_gallus.GRCg6a	232	2	55980846	56043283
GAB2	ensembl	Gallus_gallus.GRCg6a	234	1	193942684	194025658
CPEB3	ensembl	Gallus_gallus.GRCg6a	235	6	21812767	21889131
CFAP221	ensembl	Gallus_gallus.GRCg6a	237	7	28330072	28344049
KALRN	ensembl	Gallus_gallus.GRCg6a	239	7	27415443	27857542
UMPS	ensembl	Gallus_gallus.GRCg6a	239	7	27861069	27866904
ITGB5	ensembl	Gallus_gallus.GRCg6a	239	7	27871850	27912771
CASP8AP2	ensembl	Gallus_gallus.GRCg6a	240	3	75427685	75445754
MDN1	ensembl	Gallus_gallus.GRCg6a	240	3	75447370	75541229
FAT4	ensembl	Gallus_gallus.GRCg6a	241	4	52507987	52651583
KDM7A	ensembl	Gallus_gallus.GRCg6a	244	1	56677151	56731558
LANCL3	ensembl	Gallus_gallus.GRCg6a	245	1	114517355	114546887
STK32B	ensembl	Gallus_gallus.GRCg6a	246	4	78931174	79053674
C20orf85	ensembl	Gallus_gallus.GRCg6a	248	20	11271341	11303516
SLC25A21	ensembl	Gallus_gallus.GRCg6a	249	5	36951399	37178495
LRP1B	ensembl	Gallus_gallus.GRCg6a	250	7	31850143	32428239
TUBA1B	ensembl	Gallus_gallus.GRCg6a	262	33	7125098	7127729
LMBR1L	ensembl	Gallus_gallus.GRCg6a	262	33	7130977	7136376
DHH	ensembl	Gallus_gallus.GRCg6a	262	33	7138224	7142774
TLL2	ensembl	Gallus_gallus.GRCg6a	265	6	17425485	17478708
KANSL3	ensembl	Gallus_gallus.GRCg6a	266	22	3763729	3785186
ARID5A	ensembl	Gallus_gallus.GRCg6a	266	22	3788778	3793564
TRIM7.2	ensembl	Gallus_gallus.GRCg6a	271	16	2349021	2458853
IL4I1	ensembl	Gallus_gallus.GRCg6a	271	16	2367597	2478250
SLC8A3	ensembl	Gallus_gallus.GRCg6a	274	5	27839047	27917728
FZD1	ensembl	Gallus_gallus.GRCg6a	277	2	22134540	22136747
SYN3	ensembl	Gallus_gallus.GRCg6a	278	1	53021721	53223751
CLSTN2	ensembl	Gallus_gallus.GRCg6a	280	9	6462980	6534772
HSBP1	ensembl	Gallus_gallus.GRCg6a	281	11	16627313	16629994
KANK3	ensembl	Gallus_gallus.GRCg6a	282	28	971434	981257
RPS28	ensembl	Gallus_gallus.GRCg6a	282	28	981982	983363
CD320	ensembl	Gallus_gallus.GRCg6a	282	28	985592	989803
ADMP	ensembl	Gallus_gallus.GRCg6a	282	28	993850	996088
BG8	ensembl	Gallus_gallus.GRCg6a	285	16	2283023	2395890
ATRX	ensembl	Gallus_gallus.GRCg6a	286	4	12808926	12883679
PPM1B	ensembl	Gallus_gallus.GRCg6a	287	3	25523064	25581617
MIER2	ensembl	Gallus_gallus.GRCg6a	290	28	2559679	2576547
SH3GL1	ensembl	Gallus_gallus.GRCg6a	290	28	2578636	2605473
COL5A1	ensembl	Gallus_gallus.GRCg6a	292	17	7734269	7862385
TMEM192	ensembl	Gallus_gallus.GRCg6a	293	4	23756329	23808676
KLHL2	ensembl	Gallus_gallus.GRCg6a	293	4	23814566	23878305
RNF19A	ensembl	Gallus_gallus.GRCg6a	295	2	128339132	128375825
FAR2	ensembl	Gallus_gallus.GRCg6a	296	1	73191857	73320608
BCL2L1	ensembl	Gallus_gallus.GRCg6a	301	20	10015064	10033228
TPX2	ensembl	Gallus_gallus.GRCg6a	301	20	10034302	10047698
THAP12	ensembl	Gallus_gallus.GRCg6a	302	1	195171182	195183627
CAPZA3	ensembl	Gallus_gallus.GRCg6a	303	1	64224976	64225943
PLS3	ensembl	Gallus_gallus.GRCg6a	308	4	2950481	2994938
KLHL38	ensembl	Gallus_gallus.GRCg6a	310	2	138114616	138119541
DENND5A	ensembl	Gallus_gallus.GRCg6a	312	5	9681277	9737308
ANKRD22	ensembl	Gallus_gallus.GRCg6a	313	6	20008951	20032260
STAMBPL1	ensembl	Gallus_gallus.GRCg6a	313	6	20042684	20062218
MAGI1	ensembl	Gallus_gallus.GRCg6a	317	12	14398620	14690794
VTG1	ensembl	Gallus_gallus.GRCg6a	318	8	18989399	19032035
PTPRC	ensembl	Gallus_gallus.GRCg6a	319	8	2418766	2492350
CUL5	ensembl	Gallus_gallus.GRCg6a	322	1	181692016	181714409
CCDC89	ensembl	Gallus_gallus.GRCg6a	325	1	191549710	191552051
DCAF5	ensembl	Gallus_gallus.GRCg6a	328	5	28339648	28406328
SLIT2	ensembl	Gallus_gallus.GRCg6a	332	4	74981753	75225786
MEIS2	ensembl	Gallus_gallus.GRCg6a	336	5	31437974	31606534
SMPD3	ensembl	Gallus_gallus.GRCg6a	337	11	160633	252673
LOXL2	ensembl	Gallus_gallus.GRCg6a	340	22	1351044	1386815
R3HCC1	ensembl	Gallus_gallus.GRCg6a	340	22	1387717	1393363
HEG1	ensembl	Gallus_gallus.GRCg6a	343	7	27951577	27971764
GALNT6	ensembl	Gallus_gallus.GRCg6a	344	33	5048685	5068444
ADGRA1	ensembl	Gallus_gallus.GRCg6a	345	6	22597002	22847758
NDST1	ensembl	Gallus_gallus.GRCg6a	346	13	13819393	13828228
RPS14	ensembl	Gallus_gallus.GRCg6a	346	13	13844163	13849165
CCM2	ensembl	Gallus_gallus.GRCg6a	350	2	4102174	4126164
GALNT13	ensembl	Gallus_gallus.GRCg6a	351	7	35658764	35725602
POU2AF1	ensembl	Gallus_gallus.GRCg6a	352	24	4343410	4355489
OCA2	ensembl	Gallus_gallus.GRCg6a	353	1	131975543	132105662
EXOC6	ensembl	Gallus_gallus.GRCg6a	354	6	21538202	21623893
RPS6KC1	ensembl	Gallus_gallus.GRCg6a	356	3	21738841	21823981
MED17	ensembl	Gallus_gallus.GRCg6a	358	1	187090984	187108246
C1H11ORF54	ensembl	Gallus_gallus.GRCg6a	358	1	187105314	187114711
BCLAF1	ensembl	Gallus_gallus.GRCg6a	361	3	55290293	55506996
PRMT3	ensembl	Gallus_gallus.GRCg6a	362	5	2270331	2405844
NXPH2	ensembl	Gallus_gallus.GRCg6a	363	7	31427110	31457806
NCAPG	ensembl	Gallus_gallus.GRCg6a	364	4	75726455	75920712
LCORL	ensembl	Gallus_gallus.GRCg6a	364	4	75821282	75869811
CSMD1	ensembl	Gallus_gallus.GRCg6a	366	3	89801439	90172395
PHF6	ensembl	Gallus_gallus.GRCg6a	367	4	3991827	4012722
ASIC2	ensembl	Gallus_gallus.GRCg6a	370	27	4187017	4266979
SUPT4H1	ensembl	Gallus_gallus.GRCg6a	371	19	707198	710407
IKZF2	ensembl	Gallus_gallus.GRCg6a	376	7	3660255	3763201
NFATC2	ensembl	Gallus_gallus.GRCg6a	378	20	13171132	13253864
FTO	ensembl	Gallus_gallus.GRCg6a	383	11	4645274	4873781
