# Supplementary material for: Whole Genome Resequencing Revealed the Genetic Relationship and Selected Regions among Baicheng-You, Beijing-You, and European-Origin Broilers
Source: Biology (Basel). 2023 Nov 3;12(11):1397. doi: 10.3390/biology12111397 (PMC10669838; doi:10.3390/biology12111397)
Supplement: Supplementary file 1 [file biology-12-01397-s001.zip › Table S6.xlsx]

## Sheet: Sheet1
Table S6. Overlapping genes between Beijing-You and European-origin broilers (BRs) identified using at least two methods
Gene name	Database	Reference genome	Chr	Gene position		Methods
RBM33	ensembl	Gallus_gallus.GRCg6a	2	8053974	8140763	Fst,XP-EHH,XP-CLR
SHH	ensembl	Gallus_gallus.GRCg6a	2	8166209	8175880	Fst,XP-EHH,XP-CLR
ASNS	ensembl	Gallus_gallus.GRCg6a	2	24662430	24676154	Fst,XP-EHH
C1GALT1	ensembl	Gallus_gallus.GRCg6a	2	24691867	24702573	Fst,XP-EHH
COL28A1	ensembl	Gallus_gallus.GRCg6a	2	24710268	24768511	Fst,XP-EHH
MIOS	ensembl	Gallus_gallus.GRCg6a	2	24774072	24786862	Fst,XP-EHH
RPA3	ensembl	Gallus_gallus.GRCg6a	2	24790712	24793994	Fst,XP-EHH
UMAD1	ensembl	Gallus_gallus.GRCg6a	2	24794127	24862531	Fst,XP-EHH
GLCCI1	ensembl	Gallus_gallus.GRCg6a	2	24891742	24943662	Fst,XP-EHH
ICA1	ensembl	Gallus_gallus.GRCg6a	2	24954107	25024569	Fst,XP-EHH
NXPH1	ensembl	Gallus_gallus.GRCg6a	2	25087512	25222398	Fst,XP-EHH
NDUFA4	ensembl	Gallus_gallus.GRCg6a	2	26015143	26019015	Fst,XP-EHH
PHF14	ensembl	Gallus_gallus.GRCg6a	2	26038888	26193651	Fst,XP-EHH
RETREG1	ensembl	Gallus_gallus.GRCg6a	2	75668730	75718107	Fst,XP-EHH
ZNF622	ensembl	Gallus_gallus.GRCg6a	2	75720839	75727791	Fst,XP-EHH
MARCHF11	ensembl	Gallus_gallus.GRCg6a	2	75767746	75798868	Fst,XP-EHH
FBXL7	ensembl	Gallus_gallus.GRCg6a	2	75831410	75998658	Fst,XP-EHH
EMC7	ensembl	Gallus_gallus.GRCg6a	5	30254659	30261563	Fst,XP-EHH
CHRM5	ensembl	Gallus_gallus.GRCg6a	5	30281791	30329607	Fst,XP-EHH
AVEN	ensembl	Gallus_gallus.GRCg6a	5	30287850	30373018	Fst,XP-EHH
RYR3	ensembl	Gallus_gallus.GRCg6a	5	30373917	30541375	Fst,XP-EHH
FMN1	ensembl	Gallus_gallus.GRCg6a	5	30598320	30751690	Fst,XP-EHH
GREM1	ensembl	Gallus_gallus.GRCg6a	5	30776671	30777369	Fst,XP-EHH
SCG5	ensembl	Gallus_gallus.GRCg6a	5	30796985	30824895	Fst,XP-EHH
ARHGAP11B	ensembl	Gallus_gallus.GRCg6a	5	30826454	30855767	Fst,XP-EHH
RASGRP1	ensembl	Gallus_gallus.GRCg6a	5	30872492	30911992	Fst,XP-EHH
SPRED1	ensembl	Gallus_gallus.GRCg6a	5	30948808	31002826	Fst,XP-EHH
AK7	ensembl	Gallus_gallus.GRCg6a	5	46651390	46670540	Fst,XP-EHH
PAPOLB	ensembl	Gallus_gallus.GRCg6a	5	46671242	46711072	Fst,XP-EHH
TDRD5	ensembl	Gallus_gallus.GRCg6a	8	6501698	6514705	Fst,XP-EHH
PAPPA2	ensembl	Gallus_gallus.GRCg6a	8	7158790	7231728	Fst,XP-EHH
COP1	ensembl	Gallus_gallus.GRCg6a	8	7250615	7378011	Fst,XP-EHH
FXR1	ensembl	Gallus_gallus.GRCg6a	9	17247026	17278252	Fst,XP-EHH
PEX5L	ensembl	Gallus_gallus.GRCg6a	9	17441931	17531426	Fst,XP-EHH
ZMAT3	ensembl	Gallus_gallus.GRCg6a	9	17734339	17742730	Fst,XP-EHH
MAP2K4	ensembl	Gallus_gallus.GRCg6a	18	711826	800104	Fst,XP-EHH
MYOCD	ensembl	Gallus_gallus.GRCg6a	18	808100	1027820	Fst,XP-EHH
ARHGEF18	ensembl	Gallus_gallus.GRCg6a	28	4172075	4211793	Fst,XP-EHH
INSR	ensembl	Gallus_gallus.GRCg6a	28	4218437	4253117	Fst,XP-EHH
CPAMD8	ensembl	Gallus_gallus.GRCg6a	28	4313215	4353604	Fst,XP-EHH
CCDC3	ensembl	Gallus_gallus.GRCg6a	1	7161428	7200482	Fst,XP-EHH
CACNA2D1	ensembl	Gallus_gallus.GRCg6a	1	10375977	10734880	Fst,XP-EHH
GNAI1	ensembl	Gallus_gallus.GRCg6a	1	11521697	11555109	Fst,XP-EHH
NAMPTP1	ensembl	Gallus_gallus.GRCg6a	1	14365885	14392312	Fst,XP-EHH
CNTN1	ensembl	Gallus_gallus.GRCg6a	1	28882582	29120860	Fst,XP-EHH
PDZRN4	ensembl	Gallus_gallus.GRCg6a	1	29166774	29412777	Fst,XP-EHH
CRADD	ensembl	Gallus_gallus.GRCg6a	1	44934717	45010543	Fst,XP-EHH
EP300	ensembl	Gallus_gallus.GRCg6a	1	49780325	49836356	Fst,XP-EHH,XP-CLR
PWP1	ensembl	Gallus_gallus.GRCg6a	1	53343403	53357843	Fst,XP-EHH
BTBD11	ensembl	Gallus_gallus.GRCg6a	1	53377416	53545431	Fst,XP-EHH
CRY1	ensembl	Gallus_gallus.GRCg6a	1	53591410	53626354	Fst,XP-EHH
TMEM263	ensembl	Gallus_gallus.GRCg6a	1	53635743	53648531	Fst,XP-EHH
RIC8B	ensembl	Gallus_gallus.GRCg6a	1	53675196	53707480	Fst,XP-EHH
RFX4	ensembl	Gallus_gallus.GRCg6a	1	53713025	53802913	Fst,XP-EHH
POLR3B	ensembl	Gallus_gallus.GRCg6a	1	53811388	53878902	Fst,XP-EHH
NUAK1	ensembl	Gallus_gallus.GRCg6a	1	53933066	53978011	Fst,XP-EHH
C12orf75	ensembl	Gallus_gallus.GRCg6a	1	54179279	54183383	Fst,XP-EHH
APPL2	ensembl	Gallus_gallus.GRCg6a	1	54211821	54244951	Fst,XP-EHH
WASHC4	ensembl	Gallus_gallus.GRCg6a	1	54247464	54284004	Fst,XP-EHH
ALDH1L2	ensembl	Gallus_gallus.GRCg6a	1	54291424	54319655	Fst,XP-EHH
SLC41A2	ensembl	Gallus_gallus.GRCg6a	1	54333887	54374347	Fst,XP-EHH
CHST11	ensembl	Gallus_gallus.GRCg6a	1	54386968	54542011	Fst,XP-EHH
STAB2	ensembl	Gallus_gallus.GRCg6a	1	54771871	54848374	Fst,XP-EHH
PARPBP	ensembl	Gallus_gallus.GRCg6a	1	55369893	55417954	Fst,XP-EHH
NUP37	ensembl	Gallus_gallus.GRCg6a	1	55418026	55444014	Fst,XP-EHH
WASHC3	ensembl	Gallus_gallus.GRCg6a	1	55450039	55465325	Fst,XP-EHH
DRAM1	ensembl	Gallus_gallus.GRCg6a	1	55492486	55507806	Fst,XP-EHH
GNPTAB	ensembl	Gallus_gallus.GRCg6a	1	55519674	55560047	Fst,XP-EHH
CHPT1	ensembl	Gallus_gallus.GRCg6a	1	55571461	55590991	Fst,XP-EHH
TBXAS1	ensembl	Gallus_gallus.GRCg6a	1	55750244	55990181	Fst,XP-EHH
HIPK2	ensembl	Gallus_gallus.GRCg6a	1	56021548	56144368	Fst,XP-EHH
PTPRO	ensembl	Gallus_gallus.GRCg6a	1	62781911	62930757	Fst,XP-EHH
SOX5	ensembl	Gallus_gallus.GRCg6a	1	65833774	66173568	Fst,XP-EHH
C2CD5	ensembl	Gallus_gallus.GRCg6a	1	66503373	66570677	Fst,XP-EHH
WARS2	ensembl	Gallus_gallus.GRCg6a	1	79431556	79472851	Fst,XP-EHH
APP	ensembl	Gallus_gallus.GRCg6a	1	103922338	104122132	Fst,XP-EHH
MED14	ensembl	Gallus_gallus.GRCg6a	1	113500610	113567673	Fst,XP-EHH
IL1RAPL1	ensembl	Gallus_gallus.GRCg6a	1	117527572	118143733	Fst,XP-EHH
KLF12	ensembl	Gallus_gallus.GRCg6a	1	156971305	157226206	Fst,XP-EHH
SIAH3	ensembl	Gallus_gallus.GRCg6a	1	169217367	169254113	Fst,XP-EHH
LCP1	ensembl	Gallus_gallus.GRCg6a	1	169350498	169399736	Fst,XP-EHH
NOX4	ensembl	Gallus_gallus.GRCg6a	1	189025780	189161699	Fst,XP-EHH
WNT11	ensembl	Gallus_gallus.GRCg6a	1	195315169	195341425	Fst,XP-EHH
WNT9A	ensembl	Gallus_gallus.GRCg6a	2	2665702	2717022	Fst,XP-EHH,XP-CLR
CRHR2	ensembl	Gallus_gallus.GRCg6a	2	4245112	4382203	Fst,XP-EHH
GALNT11	ensembl	Gallus_gallus.GRCg6a	2	6578374	6618231	Fst,XP-EHH
KMT2C	ensembl	Gallus_gallus.GRCg6a	2	6621972	6760289	Fst,XP-EHH
RNF32	ensembl	Gallus_gallus.GRCg6a	2	8502129	8513581	Fst,XP-EHH,XP-CLR
LMBR1	ensembl	Gallus_gallus.GRCg6a	2	8517673	8568953	Fst,XP-EHH,XP-CLR
NOM1	ensembl	Gallus_gallus.GRCg6a	2	8600621	8614906	Fst,XP-EHH
UBE3C	ensembl	Gallus_gallus.GRCg6a	2	8668167	8731922	Fst,XP-EHH
DNAJB6	ensembl	Gallus_gallus.GRCg6a	2	8738366	8788229	Fst,XP-EHH,XP-CLR
PTPRN2	ensembl	Gallus_gallus.GRCg6a	2	8874767	9429088	Fst,XP-EHH,XP-CLR
CACNB2	ensembl	Gallus_gallus.GRCg6a	2	19119896	19343839	Fst,XP-EHH
VIM	ensembl	Gallus_gallus.GRCg6a	2	19700327	19802856	Fst,XP-EHH
TRDMT1	ensembl	Gallus_gallus.GRCg6a	2	19816795	19845645	Fst,XP-EHH
TMEM106B	ensembl	Gallus_gallus.GRCg6a	2	26570971	26585564	Fst,XP-EHH
SCIN	ensembl	Gallus_gallus.GRCg6a	2	26738333	26787906	Fst,XP-EHH
DGKB	ensembl	Gallus_gallus.GRCg6a	2	27388794	27720368	Fst,XP-EHH
AGMO	ensembl	Gallus_gallus.GRCg6a	2	27838091	28021352	Fst,XP-EHH
MEOX2	ensembl	Gallus_gallus.GRCg6a	2	28039372	28092164	Fst,XP-EHH
RAPGEF5	ensembl	Gallus_gallus.GRCg6a	2	30628323	30744614	Fst,XP-EHH
EPDR1	ensembl	Gallus_gallus.GRCg6a	2	46065864	46094828	Fst,XP-EHH
ELMO1	ensembl	Gallus_gallus.GRCg6a	2	46322705	46587483	Fst,XP-EHH
BBS9	ensembl	Gallus_gallus.GRCg6a	2	47626395	47911248	Fst,XP-EHH,XP-CLR
RECK	ensembl	Gallus_gallus.GRCg6a	2	55980846	56043283	Fst,XP-EHH,XP-CLR
MBOAT1	ensembl	Gallus_gallus.GRCg6a	2	59566193	59625203	Fst,XP-EHH
CAP2	ensembl	Gallus_gallus.GRCg6a	2	61960517	62027180	Fst,XP-EHH
GMDS	ensembl	Gallus_gallus.GRCg6a	2	66990175	67383301	Fst,XP-EHH
CDH10	ensembl	Gallus_gallus.GRCg6a	2	72101114	72196923	Fst,XP-EHH
DDC	ensembl	Gallus_gallus.GRCg6a	2	80755118	80807342	Fst,XP-EHH
GRB10	ensembl	Gallus_gallus.GRCg6a	2	80852532	80991947	Fst,XP-EHH
INVS	ensembl	Gallus_gallus.GRCg6a	2	89168602	89253599	Fst,XP-EHH
APCDD1	ensembl	Gallus_gallus.GRCg6a	2	98307894	98337161	Fst,XP-EHH
ATP6V1H	ensembl	Gallus_gallus.GRCg6a	2	110240177	110289554	Fst,XP-EHH
NCOA2	ensembl	Gallus_gallus.GRCg6a	2	116504849	116596399	Fst,XP-EHH
STAU2	ensembl	Gallus_gallus.GRCg6a	2	117793947	117958705	Fst,XP-EHH
RALYL	ensembl	Gallus_gallus.GRCg6a	2	122124955	122502774	Fst,XP-EHH
RIMS2	ensembl	Gallus_gallus.GRCg6a	2	129350229	129792370	Fst,XP-EHH
EIF3E	ensembl	Gallus_gallus.GRCg6a	2	132199298	132219771	Fst,XP-EHH
COL22A1	ensembl	Gallus_gallus.GRCg6a	2	144555101	144755284	Fst,XP-EHH
ADGRB1	ensembl	Gallus_gallus.GRCg6a	2	147556277	147834791	Fst,XP-EHH
PLCB1	ensembl	Gallus_gallus.GRCg6a	3	14299839	14672677	Fst,XP-EHH
GPCPD1	ensembl	Gallus_gallus.GRCg6a	3	16861604	16894451	Fst,XP-EHH
SHLD1	ensembl	Gallus_gallus.GRCg6a	3	16929944	16971787	Fst,XP-EHH
CAPN8	ensembl	Gallus_gallus.GRCg6a	3	17803816	17833090	Fst,XP-EHH
PACC1	ensembl	Gallus_gallus.GRCg6a	3	21967276	22050431	Fst,XP-EHH
NENF	ensembl	Gallus_gallus.GRCg6a	3	22025576	22030009	Fst,XP-EHH
PLEKHH2	ensembl	Gallus_gallus.GRCg6a	3	25256109	25303550	Fst,XP-EHH
LRPPRC	ensembl	Gallus_gallus.GRCg6a	3	25371305	25456660	Fst,XP-EHH,XP-CLR
LRFN2	ensembl	Gallus_gallus.GRCg6a	3	28348991	28495437	Fst,XP-EHH
GLP1R	ensembl	Gallus_gallus.GRCg6a	3	29410438	29492850	Fst,XP-EHH
DNAH8	ensembl	Gallus_gallus.GRCg6a	3	29501011	29619293	Fst,XP-EHH
BTBD9	ensembl	Gallus_gallus.GRCg6a	3	29630380	29745172	Fst,XP-EHH
ZFAND3	ensembl	Gallus_gallus.GRCg6a	3	29786657	29916710	Fst,XP-EHH
MDGA1	ensembl	Gallus_gallus.GRCg6a	3	30006735	30187312	Fst,XP-EHH
BIRC6	ensembl	Gallus_gallus.GRCg6a	3	31609464	31785558	Fst,XP-EHH
PLEKHG1	ensembl	Gallus_gallus.GRCg6a	3	48624389	48741485	Fst,XP-EHH,XP-CLR
ADGRG6	ensembl	Gallus_gallus.GRCg6a	3	52959497	53067360	Fst,XP-EHH
GPRC6A	ensembl	Gallus_gallus.GRCg6a	3	63761182	63771757	Fst,XP-EHH
ELOVL5	ensembl	Gallus_gallus.GRCg6a	3	88246591	88283573	Fst,XP-EHH
DACH2	ensembl	Gallus_gallus.GRCg6a	4	8277517	8541470	Fst,XP-EHH
MFAP3L	ensembl	Gallus_gallus.GRCg6a	4	25273122	25277372	Fst,XP-EHH
CCNI	ensembl	Gallus_gallus.GRCg6a	4	49640272	49655415	Fst,XP-EHH
SPATA5	ensembl	Gallus_gallus.GRCg6a	4	53381734	53566168	Fst,XP-EHH
PDLIM5	ensembl	Gallus_gallus.GRCg6a	4	58197414	58313786	Fst,XP-EHH
BMPR1B	ensembl	Gallus_gallus.GRCg6a	4	58350823	58586570	Fst,XP-EHH
UNC5C	ensembl	Gallus_gallus.GRCg6a	4	58597982	58837212	Fst,XP-EHH
NFXL1	ensembl	Gallus_gallus.GRCg6a	4	66591368	66632326	Fst,XP-EHH
MXD4	ensembl	Gallus_gallus.GRCg6a	4	82843121	82879154	Fst,XP-EHH
NAT8L	ensembl	Gallus_gallus.GRCg6a	4	83003661	83029662	Fst,XP-EHH
MYRF	ensembl	Gallus_gallus.GRCg6a	5	446077	478889	Fst,XP-EHH
NAV2	ensembl	Gallus_gallus.GRCg6a	5	1958644	2261543	Fst,XP-EHH
GALNT18	ensembl	Gallus_gallus.GRCg6a	5	8537044	8777333	Fst,XP-EHH
IRAG1	ensembl	Gallus_gallus.GRCg6a	5	9121570	9145502	Fst,XP-EHH
AMPD3	ensembl	Gallus_gallus.GRCg6a	5	9179063	9204672	Fst,XP-EHH
SBF2	ensembl	Gallus_gallus.GRCg6a	5	9248870	9478933	Fst,XP-EHH
DENND2B	ensembl	Gallus_gallus.GRCg6a	5	9843039	9988806	Fst,XP-EHH
LMO1	ensembl	Gallus_gallus.GRCg6a	5	10352793	10399602	Fst,XP-EHH
TUB	ensembl	Gallus_gallus.GRCg6a	5	10457958	10515004	Fst,XP-EHH
PTPN5	ensembl	Gallus_gallus.GRCg6a	5	12883349	12965653	Fst,XP-EHH
KCNQ1	ensembl	Gallus_gallus.GRCg6a	5	13429698	13749553	Fst,XP-EHH
DGKZ	ensembl	Gallus_gallus.GRCg6a	5	23887606	23926161	Fst,XP-EHH
FSIP1	ensembl	Gallus_gallus.GRCg6a	5	29759897	29830286	Fst,XP-EHH
THBS1	ensembl	Gallus_gallus.GRCg6a	5	29833567	29849200	Fst,XP-EHH
MEIS2	ensembl	Gallus_gallus.GRCg6a	5	31437974	31606534	Fst,XP-EHH,XP-CLR
DPH6	ensembl	Gallus_gallus.GRCg6a	5	32187079	32371107	Fst,XP-EHH
DTD2	ensembl	Gallus_gallus.GRCg6a	5	34687317	34694681	Fst,XP-EHH
NUBPL	ensembl	Gallus_gallus.GRCg6a	5	34706211	34788651	Fst,XP-EHH
EML5	ensembl	Gallus_gallus.GRCg6a	5	43357812	43451566	Fst,XP-EHH
BEGAIN	ensembl	Gallus_gallus.GRCg6a	5	48857109	49002559	Fst,XP-EHH
RTKN2	ensembl	Gallus_gallus.GRCg6a	6	8832056	8953024	Fst,XP-EHH
ANK3	ensembl	Gallus_gallus.GRCg6a	6	9421563	9766762	Fst,XP-EHH
USP54	ensembl	Gallus_gallus.GRCg6a	6	16926091	16976146	Fst,XP-EHH
HECTD2	ensembl	Gallus_gallus.GRCg6a	6	20620876	20653897	Fst,XP-EHH,XP-CLR
NOC3L	ensembl	Gallus_gallus.GRCg6a	6	21058455	21075606	Fst,XP-EHH
PLCE1	ensembl	Gallus_gallus.GRCg6a	6	21081566	21200763	Fst,XP-EHH
HHEX	ensembl	Gallus_gallus.GRCg6a	6	21666750	21671233	Fst,XP-EHH
EBF3	ensembl	Gallus_gallus.GRCg6a	6	35112704	35230061	Fst,XP-EHH
LRRFIP1	ensembl	Gallus_gallus.GRCg6a	7	4706293	4793733	Fst,XP-EHH,XP-CLR
GTF3C3	ensembl	Gallus_gallus.GRCg6a	7	9992200	10012237	Fst,XP-EHH
PGAP1	ensembl	Gallus_gallus.GRCg6a	7	10027482	10056518	Fst,XP-EHH
ANKRD44	ensembl	Gallus_gallus.GRCg6a	7	10057110	10167732	Fst,XP-EHH
DPP10	ensembl	Gallus_gallus.GRCg6a	7	29190336	29372124	Fst,XP-EHH
LRP1B	ensembl	Gallus_gallus.GRCg6a	7	31850143	32428239	Fst,XP-EHH,XP-CLR
VAV3	ensembl	Gallus_gallus.GRCg6a	8	1386094	1534129	Fst,XP-EHH
TNR	ensembl	Gallus_gallus.GRCg6a	8	7387437	7436311	Fst,XP-EHH
TNN	ensembl	Gallus_gallus.GRCg6a	8	7454048	7474177	Fst,XP-EHH
RABGAP1L	ensembl	Gallus_gallus.GRCg6a	8	7505125	7691141	Fst,XP-EHH
ABCA4	ensembl	Gallus_gallus.GRCg6a	8	14062866	14135100	Fst,XP-EHH
BEND5	ensembl	Gallus_gallus.GRCg6a	8	23047528	23885562	Fst,XP-EHH
TUT4	ensembl	Gallus_gallus.GRCg6a	8	24751096	24784695	Fst,XP-EHH
LRP8	ensembl	Gallus_gallus.GRCg6a	8	25016404	25163464	Fst,XP-EHH
NFIA	ensembl	Gallus_gallus.GRCg6a	8	27396999	27629040	Fst,XP-EHH
CACHD1	ensembl	Gallus_gallus.GRCg6a	8	28426867	28509563	Fst,XP-EHH
NCBP2	ensembl	Gallus_gallus.GRCg6a	9	12577515	12614155	Fst,XP-EHH
DLG1	ensembl	Gallus_gallus.GRCg6a	9	12637636	12769122	Fst,XP-EHH
ATP11B	ensembl	Gallus_gallus.GRCg6a	9	16588019	16645147	Fst,XP-EHH
USP13	ensembl	Gallus_gallus.GRCg6a	9	17541652	17583458	Fst,XP-EHH
TBL1XR1	ensembl	Gallus_gallus.GRCg6a	9	18059871	18184272	Fst,XP-EHH
NAALADL2	ensembl	Gallus_gallus.GRCg6a	9	18476287	18824985	Fst,XP-EHH
SCAPER	ensembl	Gallus_gallus.GRCg6a	10	3662745	3799455	Fst,XP-EHH
THSD4	ensembl	Gallus_gallus.GRCg6a	10	6784258	7036593	Fst,XP-EHH
SCG3	ensembl	Gallus_gallus.GRCg6a	10	9546288	9573569	Fst,XP-EHH
MCTP2	ensembl	Gallus_gallus.GRCg6a	10	15422025	15517080	Fst,XP-EHH
CERS3	ensembl	Gallus_gallus.GRCg6a	10	17723587	17767097	Fst,XP-EHH
LINS1	ensembl	Gallus_gallus.GRCg6a	10	17767527	17779753	Fst,XP-EHH
ASB7	ensembl	Gallus_gallus.GRCg6a	10	17780255	17808686	Fst,XP-EHH
GOT2	ensembl	Gallus_gallus.GRCg6a	11	1474237	1485084	Fst,XP-EHH
CALB2	ensembl	Gallus_gallus.GRCg6a	11	1487565	1492223	Fst,XP-EHH
ZNF423	ensembl	Gallus_gallus.GRCg6a	11	6697537	6892810	Fst,XP-EHH
CDH13	ensembl	Gallus_gallus.GRCg6a	11	15966487	16395265	Fst,XP-EHH,XP-CLR
SLMAP	ensembl	Gallus_gallus.GRCg6a	12	9157916	9234162	Fst,XP-EHH
PTPRG	ensembl	Gallus_gallus.GRCg6a	12	13123560	13498453	Fst,XP-EHH
EBF1	ensembl	Gallus_gallus.GRCg6a	13	11388767	11649631	Fst,XP-EHH
H2AFY	ensembl	Gallus_gallus.GRCg6a	13	16116567	16161844	Fst,XP-EHH,XP-CLR
DDX46	ensembl	Gallus_gallus.GRCg6a	13	16391606	16409679	Fst,XP-EHH,XP-CLR
SEC24A	ensembl	Gallus_gallus.GRCg6a	13	16416762	16440002	Fst,XP-EHH,XP-CLR
SAR1B	ensembl	Gallus_gallus.GRCg6a	13	16440102	16452190	Fst,XP-EHH
JADE2	ensembl	Gallus_gallus.GRCg6a	13	16465774	16518603	Fst,XP-EHH
PDLIM4	ensembl	Gallus_gallus.GRCg6a	13	17488920	17519533	Fst,XP-EHH
ARHGAP26	ensembl	Gallus_gallus.GRCg6a	13	17989659	18090319	Fst,XP-EHH
NR3C1	ensembl	Gallus_gallus.GRCg6a	13	18099574	18198040	Fst,XP-EHH
KCTD16	ensembl	Gallus_gallus.GRCg6a	13	18270817	18306102	Fst,XP-EHH
STX2	ensembl	Gallus_gallus.GRCg6a	15	3215557	3505480	Fst,XP-EHH
MTMR3	ensembl	Gallus_gallus.GRCg6a	15	11209733	11284143	Fst,XP-EHH
TRIM7.2	ensembl	Gallus_gallus.GRCg6a	16	2349021	2458853	Fst,XP-EHH,XP-CLR
IL4I1	ensembl	Gallus_gallus.GRCg6a	16	2367597	2478250	Fst,XP-EHH,XP-CLR
RPL12	ensembl	Gallus_gallus.GRCg6a	17	1924726	1946331	Fst,XP-EHH
ZMYND19	ensembl	Gallus_gallus.GRCg6a	17	1931676	1938932	Fst,XP-EHH
MYH1F	ensembl	Gallus_gallus.GRCg6a	18	407275	424203	Fst,XP-EHH
MYH1A	ensembl	Gallus_gallus.GRCg6a	18	458826	477172	Fst,XP-EHH
CDH4	ensembl	Gallus_gallus.GRCg6a	20	7236310	7648851	Fst,XP-EHH
SNRNP200	ensembl	Gallus_gallus.GRCg6a	22	3701007	3708828	Fst,XP-EHH
CNNM4	ensembl	Gallus_gallus.GRCg6a	22	3730269	3740099	Fst,XP-EHH
LMAN2L	ensembl	Gallus_gallus.GRCg6a	22	3736305	3743158	Fst,XP-EHH
KANSL3	ensembl	Gallus_gallus.GRCg6a	22	3763729	3785186	Fst,XP-EHH,XP-CLR
STAMBP	ensembl	Gallus_gallus.GRCg6a	22	3812208	3824691	Fst,XP-EHH
ACTG2	ensembl	Gallus_gallus.GRCg6a	22	3827641	3830849	Fst,XP-EHH
MOB1A	ensembl	Gallus_gallus.GRCg6a	22	3861634	3867074	Fst,XP-EHH
KIRREL3	ensembl	Gallus_gallus.GRCg6a	24	484288	720481	Fst,XP-EHH
NAV1	ensembl	Gallus_gallus.GRCg6a	26	629113	668761	Fst,XP-EHH
CSDE1	ensembl	Gallus_gallus.GRCg6a	26	3912642	3929915	Fst,XP-EHH
ERBB3	ensembl	Gallus_gallus.GRCg6a	33	7045208	7062029	Fst,XP-EHH
RAB5B	ensembl	Gallus_gallus.GRCg6a	33	7083020	7087396	Fst,XP-EHH,XP-CLR
PMEL	ensembl	Gallus_gallus.GRCg6a	33	7092009	7095774	Fst,XP-EHH,XP-CLR
TUBA1C	ensembl	Gallus_gallus.GRCg6a	33	7109678	7113350	Fst,XP-EHH
NRXN3	ensembl	Gallus_gallus.GRCg6a	5	39775061	40667438	Fst,XP-CLR
GRM7	ensembl	Gallus_gallus.GRCg6a	12	19261785	19486230	Fst,XP-CLR
ST6GALNAC3	ensembl	Gallus_gallus.GRCg6a	8	19735941	19930919	Fst,XP-CLR
TNC	ensembl	Gallus_gallus.GRCg6a	17	3013995	3098173	Fst,XP-CLR
GABRG3	ensembl	Gallus_gallus.GRCg6a	1	132259464	132561163	Fst,XP-CLR
AKAIN1	ensembl	Gallus_gallus.GRCg6a	2	100257486	100276143	Fst,XP-CLR
PRPSAP2	ensembl	Gallus_gallus.GRCg6a	14	5519249	5533877	Fst,XP-CLR
HS2ST1	ensembl	Gallus_gallus.GRCg6a	8	16227040	16296312	Fst,XP-CLR
PHACTR1	ensembl	Gallus_gallus.GRCg6a	2	62237702	62532964	Fst,XP-CLR
ADGRG1	ensembl	Gallus_gallus.GRCg6a	11	532295	541816	Fst,XP-CLR
PRDM2	ensembl	Gallus_gallus.GRCg6a	21	5129879	5166706	Fst,XP-CLR
LAMA5	ensembl	Gallus_gallus.GRCg6a	20	7832322	7910579	Fst,XP-CLR
MAGI3	ensembl	Gallus_gallus.GRCg6a	26	3668023	3719251	Fst,XP-CLR
PECAM1	ensembl	Gallus_gallus.GRCg6a	18	6838801	6867521	Fst,XP-CLR
MIPOL1	ensembl	Gallus_gallus.GRCg6a	5	37181549	37355992	Fst,XP-CLR
GPR19	ensembl	Gallus_gallus.GRCg6a	1	71980272	71988795	Fst,XP-CLR
ADAMTS17	ensembl	Gallus_gallus.GRCg6a	10	17545577	17715273	Fst,XP-CLR
KIAA0895L	ensembl	Gallus_gallus.GRCg6a	11	1017151	1034057	Fst,XP-CLR
HSF2	ensembl	Gallus_gallus.GRCg6a	3	61386544	61409041	Fst,XP-CLR
MSI1	ensembl	Gallus_gallus.GRCg6a	15	9624166	9651621	Fst,XP-CLR
PLA2G1B	ensembl	Gallus_gallus.GRCg6a	15	9655323	9657040	Fst,XP-CLR
SIRT4	ensembl	Gallus_gallus.GRCg6a	15	9670176	9678598	Fst,XP-CLR
CRPPA	ensembl	Gallus_gallus.GRCg6a	2	28279818	28389303	Fst,XP-CLR
EPB41	ensembl	Gallus_gallus.GRCg6a	23	2743037	2816538	Fst,XP-CLR
EVC2	ensembl	Gallus_gallus.GRCg6a	4	79084298	79147207	Fst,XP-CLR
RIMBP2	ensembl	Gallus_gallus.GRCg6a	15	3506970	3627749	Fst,XP-CLR
ANP32E	ensembl	Gallus_gallus.GRCg6a	25	639275	652509	Fst,XP-CLR
HELZ	ensembl	Gallus_gallus.GRCg6a	18	7145327	7217148	Fst,XP-CLR
ADGRL3	ensembl	Gallus_gallus.GRCg6a	4	47983446	48374220	Fst,XP-CLR
CEP250	ensembl	Gallus_gallus.GRCg6a	20	1216181	1250159	Fst,XP-CLR
TCF25	ensembl	Gallus_gallus.GRCg6a	11	18820548	18838454	Fst,XP-CLR
MC1R	ensembl	Gallus_gallus.GRCg6a	11	18840387	18841759	Fst,XP-CLR
TUBB3	ensembl	Gallus_gallus.GRCg6a	11	18842577	18845331	Fst,XP-CLR
CDK14	ensembl	Gallus_gallus.GRCg6a	2	21788601	22097425	Fst,XP-CLR
SLCO1A2	ensembl	Gallus_gallus.GRCg6a	1	65230075	65281262	Fst,XP-CLR
IGF-I	ensembl	Gallus_gallus.GRCg6a	1	55281097	55330373	Fst,XP-CLR
PTPRA	ensembl	Gallus_gallus.GRCg6a	4	88545151	88643132	Fst,XP-CLR
DTX2	ensembl	Gallus_gallus.GRCg6a	19	4330097	4357118	Fst,XP-CLR
ARHGAP44	ensembl	Gallus_gallus.GRCg6a	18	2212800	2231061	Fst,XP-CLR
TRIM37	ensembl	Gallus_gallus.GRCg6a	19	7313633	7334393	Fst,XP-CLR
SKA2	ensembl	Gallus_gallus.GRCg6a	19	7334937	7342479	Fst,XP-CLR
MED13L	ensembl	Gallus_gallus.GRCg6a	15	11842672	12020606	Fst,XP-CLR
UACA	ensembl	Gallus_gallus.GRCg6a	10	20049223	20076407	Fst,XP-CLR
MORF4L2	ensembl	Gallus_gallus.GRCg6a	10	20089839	20112252	Fst,XP-CLR
DENND1B	ensembl	Gallus_gallus.GRCg6a	8	2721709	2868051	Fst,XP-CLR
THADA	ensembl	Gallus_gallus.GRCg6a	3	25096501	25247758	Fst,XP-CLR
TUSC3	ensembl	Gallus_gallus.GRCg6a	4	63620950	63732824	Fst,XP-CLR
ZNF385B	ensembl	Gallus_gallus.GRCg6a	7	14842857	14976181	Fst,XP-CLR
PUM1	ensembl	Gallus_gallus.GRCg6a	23	573168	641876	Fst,XP-CLR
CCDC88A	ensembl	Gallus_gallus.GRCg6a	3	96212	167859	Fst,XP-CLR
EFNA2	ensembl	Gallus_gallus.GRCg6a	28	3202721	3234192	Fst,XP-CLR
NRBP1	ensembl	Gallus_gallus.GRCg6a	3	104377325	104402322	Fst,XP-CLR
TBX5	ensembl	Gallus_gallus.GRCg6a	15	12598201	12638563	Fst,XP-CLR
RASSF6	ensembl	Gallus_gallus.GRCg6a	4	50876758	50893943	Fst,XP-CLR
SNTG1	ensembl	Gallus_gallus.GRCg6a	2	108764816	109090785	Fst,XP-CLR
MTIF2	ensembl	Gallus_gallus.GRCg6a	3	77845	88773	Fst,XP-CLR
PRORSD1P	ensembl	Gallus_gallus.GRCg6a	3	88895	91751	Fst,XP-CLR
TRARG1	ensembl	Gallus_gallus.GRCg6a	19	6449084	6453916	Fst,XP-CLR
ABR	ensembl	Gallus_gallus.GRCg6a	19	6464720	6487543	Fst,XP-CLR
ZCCHC10	ensembl	Gallus_gallus.GRCg6a	13	17833844	17843987	Fst,XP-CLR
LIG3	ensembl	Gallus_gallus.GRCg6a	19	4651809	4667060	Fst,XP-CLR
ZSWIM8	ensembl	Gallus_gallus.GRCg6a	6	16669233	16730354	Fst,XP-CLR
GTF3C5	ensembl	Gallus_gallus.GRCg6a	17	7080384	7087304	Fst,XP-CLR
TMEM255A	ensembl	Gallus_gallus.GRCg6a	4	16450062	16472364	Fst,XP-CLR
ANKFN1	ensembl	Gallus_gallus.GRCg6a	18	6106146	6162953	Fst,XP-CLR
PRKAG2	ensembl	Gallus_gallus.GRCg6a	2	6368885	6550794	Fst,XP-CLR
ST3GAL1	ensembl	Gallus_gallus.GRCg6a	2	142083463	142108042	Fst,XP-CLR
GAB2	ensembl	Gallus_gallus.GRCg6a	1	193942684	194025658	Fst,XP-CLR
CPEB3	ensembl	Gallus_gallus.GRCg6a	6	21812767	21889131	Fst,XP-CLR
CFAP221	ensembl	Gallus_gallus.GRCg6a	7	28330072	28344049	Fst,XP-CLR
KALRN	ensembl	Gallus_gallus.GRCg6a	7	27415443	27857542	Fst,XP-CLR
UMPS	ensembl	Gallus_gallus.GRCg6a	7	27861069	27866904	Fst,XP-CLR
ITGB5	ensembl	Gallus_gallus.GRCg6a	7	27871850	27912771	Fst,XP-CLR
FAT4	ensembl	Gallus_gallus.GRCg6a	4	52507987	52651583	Fst,XP-CLR
KDM7A	ensembl	Gallus_gallus.GRCg6a	1	56677151	56731558	Fst,XP-CLR
LANCL3	ensembl	Gallus_gallus.GRCg6a	1	114517355	114546887	Fst,XP-CLR
STK32B	ensembl	Gallus_gallus.GRCg6a	4	78931174	79053674	Fst,XP-CLR
SLC25A21	ensembl	Gallus_gallus.GRCg6a	5	36951399	37178495	Fst,XP-CLR
TLL2	ensembl	Gallus_gallus.GRCg6a	6	17425485	17478708	Fst,XP-CLR
SLC8A3	ensembl	Gallus_gallus.GRCg6a	5	27839047	27917728	Fst,XP-CLR
SYN3	ensembl	Gallus_gallus.GRCg6a	1	53021721	53223751	Fst,XP-CLR
HSBP1	ensembl	Gallus_gallus.GRCg6a	11	16627313	16629994	Fst,XP-CLR
KANK3	ensembl	Gallus_gallus.GRCg6a	28	971434	981257	Fst,XP-CLR
ATRX	ensembl	Gallus_gallus.GRCg6a	4	12808926	12883679	Fst,XP-CLR
PPM1B	ensembl	Gallus_gallus.GRCg6a	3	25523064	25581617	Fst,XP-CLR
COL5A1	ensembl	Gallus_gallus.GRCg6a	17	7734269	7862385	Fst,XP-CLR
FAR2	ensembl	Gallus_gallus.GRCg6a	1	73191857	73320608	Fst,XP-CLR
CAPZA3	ensembl	Gallus_gallus.GRCg6a	1	64224976	64225943	Fst,XP-CLR
PLS3	ensembl	Gallus_gallus.GRCg6a	4	2950481	2994938	Fst,XP-CLR
ANKRD22	ensembl	Gallus_gallus.GRCg6a	6	20008951	20032260	Fst,XP-CLR
STAMBPL1	ensembl	Gallus_gallus.GRCg6a	6	20042684	20062218	Fst,XP-CLR
MAGI1	ensembl	Gallus_gallus.GRCg6a	12	14398620	14690794	Fst,XP-CLR
DCAF5	ensembl	Gallus_gallus.GRCg6a	5	28339648	28406328	Fst,XP-CLR
SLIT2	ensembl	Gallus_gallus.GRCg6a	4	74981753	75225786	Fst,XP-CLR
SMPD3	ensembl	Gallus_gallus.GRCg6a	11	160633	252673	Fst,XP-CLR
LOXL2	ensembl	Gallus_gallus.GRCg6a	22	1351044	1386815	Fst,XP-CLR
R3HCC1	ensembl	Gallus_gallus.GRCg6a	22	1387717	1393363	Fst,XP-CLR
HEG1	ensembl	Gallus_gallus.GRCg6a	7	27951577	27971764	Fst,XP-CLR
GALNT13	ensembl	Gallus_gallus.GRCg6a	7	35658764	35725602	Fst,XP-CLR
OCA2	ensembl	Gallus_gallus.GRCg6a	1	131975543	132105662	Fst,XP-CLR
EXOC6	ensembl	Gallus_gallus.GRCg6a	6	21538202	21623893	Fst,XP-CLR
RPS6KC1	ensembl	Gallus_gallus.GRCg6a	3	21738841	21823981	Fst,XP-CLR
MED17	ensembl	Gallus_gallus.GRCg6a	1	187090984	187108246	Fst,XP-CLR
C1H11ORF54	ensembl	Gallus_gallus.GRCg6a	1	187105314	187114711	Fst,XP-CLR
BCLAF1	ensembl	Gallus_gallus.GRCg6a	3	55290293	55506996	Fst,XP-CLR
ASIC2	ensembl	Gallus_gallus.GRCg6a	27	4187017	4266979	Fst,XP-CLR
SUPT4H1	ensembl	Gallus_gallus.GRCg6a	19	707198	710407	Fst,XP-CLR
NFATC2	ensembl	Gallus_gallus.GRCg6a	20	13171132	13253864	Fst,XP-CLR
FTO	ensembl	Gallus_gallus.GRCg6a	11	4645274	4873781	Fst,XP-CLR
SNX4	ensembl	Gallus_gallus.GRCg6a	7	28087994	28116724	XP-EHH,XP-CLR
INSIG1	ensembl	Gallus_gallus.GRCg6a	2	7910368	7918977	XP-EHH,XP-CLR
RFX6	ensembl	Gallus_gallus.GRCg6a	3	63709871	63742912	XP-EHH,XP-CLR
FAM162B	ensembl	Gallus_gallus.GRCg6a	3	63775429	63778379	XP-EHH,XP-CLR
KPNA5	ensembl	Gallus_gallus.GRCg6a	3	63782064	63799496	XP-EHH,XP-CLR
ZUP1	ensembl	Gallus_gallus.GRCg6a	3	63799081	63805160	XP-EHH,XP-CLR
LCAT	ensembl	Gallus_gallus.GRCg6a	11	1034930	1041693	XP-EHH,XP-CLR
GALNTL6	ensembl	Gallus_gallus.GRCg6a	4	42753708	43184699	XP-EHH,XP-CLR
CDK2	ensembl	Gallus_gallus.GRCg6a	33	7088723	7091089	XP-EHH,XP-CLR
IFI30	ensembl	Gallus_gallus.GRCg6a	28	4098288	4100719	XP-EHH,XP-CLR
MNX1	ensembl	Gallus_gallus.GRCg6a	2	8624610	8627626	XP-EHH,XP-CLR
CAMLG	ensembl	Gallus_gallus.GRCg6a	13	16412239	16415262	XP-EHH,XP-CLR
RNF169	ensembl	Gallus_gallus.GRCg6a	1	195964053	195983561	XP-EHH,XP-CLR
TUBA1B	ensembl	Gallus_gallus.GRCg6a	33	7125098	7127729	XP-EHH,XP-CLR
LMBR1L	ensembl	Gallus_gallus.GRCg6a	33	7130977	7136376	XP-EHH,XP-CLR
DHH	ensembl	Gallus_gallus.GRCg6a	33	7138224	7142774	XP-EHH,XP-CLR
ARID5A	ensembl	Gallus_gallus.GRCg6a	22	3788778	3793564	XP-EHH,XP-CLR
RNF19A	ensembl	Gallus_gallus.GRCg6a	2	128339132	128375825	XP-EHH,XP-CLR
