# Supplementary material for: Whole Genome Resequencing Revealed the Genetic Relationship and Selected Regions among Baicheng-You, Beijing-You, and European-Origin Broilers
Source: Biology (Basel). 2023 Nov 3;12(11):1397. doi: 10.3390/biology12111397 (PMC10669838; doi:10.3390/biology12111397)
Supplement: Supplementary file 1 [file biology-12-01397-s001.zip › Table S7.xlsx]

## Sheet: Sheet1
Table S7. Candidate genes between Baicheng-You and Beijing-You chickens identified by the FST method
Gene name	Database	Reference genome	Selection signatures	Chr	Gene position
NET1	ensembl	Gallus_gallus.GRCg6a	1	1	1772740	1784158
EXOC4	ensembl	Gallus_gallus.GRCg6a	4	1	2056289	2511935
CHCHD3	ensembl	Gallus_gallus.GRCg6a	5	1	2596212	2783089
PLXNA4	ensembl	Gallus_gallus.GRCg6a	6	1	2887148	3334587
PFKFB3	ensembl	Gallus_gallus.GRCg6a	12	1	4138801	4175957
CAMK1D	ensembl	Gallus_gallus.GRCg6a	15	1	6924409	7137720
MAGI2	ensembl	Gallus_gallus.GRCg6a	16	1	11833981	12556826
GSAP	ensembl	Gallus_gallus.GRCg6a	19	1	12815093	12861596
RINT1	ensembl	Gallus_gallus.GRCg6a	23	1	14138452	14150312
PIK3CG	ensembl	Gallus_gallus.GRCg6a	25	1	14541326	14569607
SLC2A13	ensembl	Gallus_gallus.GRCg6a	29	1	15243988	15377569
ST7	ensembl	Gallus_gallus.GRCg6a	40	1	24857853	24995430
NELL2	ensembl	Gallus_gallus.GRCg6a	47	1	30463434	30606675
ARID2	ensembl	Gallus_gallus.GRCg6a	48	1	30872872	30977443
XPOT	ensembl	Gallus_gallus.GRCg6a	49	1	33726767	33752020
GRIP1	ensembl	Gallus_gallus.GRCg6a	51	1	34551571	34761125
SLC5A8	ensembl	Gallus_gallus.GRCg6a	59	1	47613048	47636250
ATF7IP	ensembl	Gallus_gallus.GRCg6a	63	1	48844718	48898342
LUC7L2	ensembl	Gallus_gallus.GRCg6a	69	1	49121234	49152488
DNAL4	ensembl	Gallus_gallus.GRCg6a	77	1	50795054	50799331
KCTD17	ensembl	Gallus_gallus.GRCg6a	79	1	51449865	51500512
LARGE1	ensembl	Gallus_gallus.GRCg6a	87	1	52678868	52954337
PWP1	ensembl	Gallus_gallus.GRCg6a	90	1	53343403	53357843
SLC41A2	ensembl	Gallus_gallus.GRCg6a	91	1	54333887	54374347
ASCL1	ensembl	Gallus_gallus.GRCg6a	110	1	55066348	55068233
IGF-I	ensembl	Gallus_gallus.GRCg6a	120	1	55281097	55330373
NUP37	ensembl	Gallus_gallus.GRCg6a	123	1	55418026	55444014
WASHC3	ensembl	Gallus_gallus.GRCg6a	124	1	55450039	55465325
GNPTAB	ensembl	Gallus_gallus.GRCg6a	129	1	55519674	55560047
MYBPC1	ensembl	Gallus_gallus.GRCg6a	134	1	55597280	55669104
TBXAS1	ensembl	Gallus_gallus.GRCg6a	136	1	55750244	55990181
KIAA1549	ensembl	Gallus_gallus.GRCg6a	139	1	56172463	56308924
BRAF	ensembl	Gallus_gallus.GRCg6a	144	1	56921170	57002305
MRPS33	ensembl	Gallus_gallus.GRCg6a	148	1	57013385	57019526
TMEM178B	ensembl	Gallus_gallus.GRCg6a	151	1	57035276	57246177
DGKI	ensembl	Gallus_gallus.GRCg6a	153	1	57435331	57641794
SLC13A4	ensembl	Gallus_gallus.GRCg6a	161	1	58369935	58390981
PKP2	ensembl	Gallus_gallus.GRCg6a	164	1	58821965	58864004
DNM1L	ensembl	Gallus_gallus.GRCg6a	166	1	58915471	58950391
BICD1	ensembl	Gallus_gallus.GRCg6a	171	1	59088124	59268526
SLC6A13	ensembl	Gallus_gallus.GRCg6a	176	1	60190170	60217228
CCDC77	ensembl	Gallus_gallus.GRCg6a	177	1	60277783	60290283
ERC1	ensembl	Gallus_gallus.GRCg6a	183	1	60556357	60832599
WNT5B	ensembl	Gallus_gallus.GRCg6a	194	1	60852680	60917603
ADIPOR2	ensembl	Gallus_gallus.GRCg6a	195	1	60925606	60965997
CACNA1C	ensembl	Gallus_gallus.GRCg6a	197	1	61134027	61599794
BPGM	ensembl	Gallus_gallus.GRCg6a	200	1	62167702	62186545
PIK3C2G	ensembl	Gallus_gallus.GRCg6a	205	1	63981655	64179076
PLEKHA5	ensembl	Gallus_gallus.GRCg6a	206	1	64349798	64514784
PDE3A	ensembl	Gallus_gallus.GRCg6a	207	1	64882883	65118721
GOLT1B	ensembl	Gallus_gallus.GRCg6a	217	1	65337341	65349940
INTS13	ensembl	Gallus_gallus.GRCg6a	231	1	67963378	67982231
CYB5R1	ensembl	Gallus_gallus.GRCg6a	234	1	68297311	68348236
A4GALT	ensembl	Gallus_gallus.GRCg6a	234	1	68335336	68348032
TTLL1	ensembl	Gallus_gallus.GRCg6a	235	1	68477408	68498513
SCUBE1	ensembl	Gallus_gallus.GRCg6a	240	1	68564109	68765156
PARVB	ensembl	Gallus_gallus.GRCg6a	245	1	69116160	69172538
ETV6	ensembl	Gallus_gallus.GRCg6a	268	1	71449364	71582019
GPR19	ensembl	Gallus_gallus.GRCg6a	273	1	71980272	71988795
MRPS35	ensembl	Gallus_gallus.GRCg6a	286	1	72622696	72644857
MANSC4	ensembl	Gallus_gallus.GRCg6a	287	1	72649269	72664039
CCDC91	ensembl	Gallus_gallus.GRCg6a	289	1	72867675	73073035
FAR2	ensembl	Gallus_gallus.GRCg6a	304	1	73191857	73320608
C12orf4	ensembl	Gallus_gallus.GRCg6a	312	1	73358186	73385073
CASR	ensembl	Gallus_gallus.GRCg6a	316	1	77388128	77429662
FAM162A	ensembl	Gallus_gallus.GRCg6a	317	1	77463747	77472850
KPNA1	ensembl	Gallus_gallus.GRCg6a	318	1	77477877	77514773
GTF2E1	ensembl	Gallus_gallus.GRCg6a	324	1	80503134	80556121
LSAMP	ensembl	Gallus_gallus.GRCg6a	336	1	82041116	83002376
COL8A1	ensembl	Gallus_gallus.GRCg6a	342	1	85383662	85470351
CMSS1	ensembl	Gallus_gallus.GRCg6a	344	1	85718934	85945887
CD80	ensembl	Gallus_gallus.GRCg6a	355	1	93674849	93698837
TIMMDC1	ensembl	Gallus_gallus.GRCg6a	356	1	93698488	93704946
USP25	ensembl	Gallus_gallus.GRCg6a	358	1	99983468	100073181
OTC	ensembl	Gallus_gallus.GRCg6a	361	1	114206429	114232333
DMD	ensembl	Gallus_gallus.GRCg6a	362	1	116192489	117253225
PRKX	ensembl	Gallus_gallus.GRCg6a	369	1	129430004	129482027
ABHD13	ensembl	Gallus_gallus.GRCg6a	375	1	141647287	141655299
DIAPH3	ensembl	Gallus_gallus.GRCg6a	396	1	163718389	163898101
LECT1	ensembl	Gallus_gallus.GRCg6a	400	1	167041408	167053133
SUGT1	ensembl	Gallus_gallus.GRCg6a	403	1	167057759	167080491
ELF1	ensembl	Gallus_gallus.GRCg6a	404	1	167082233	167169083
RGCC	ensembl	Gallus_gallus.GRCg6a	406	1	167287899	167297490
VWA8	ensembl	Gallus_gallus.GRCg6a	407	1	167303114	167502950
ENOX1	ensembl	Gallus_gallus.GRCg6a	410	1	168111366	168408299
ATP8A2	ensembl	Gallus_gallus.GRCg6a	413	1	178053268	178362187
MICU2	ensembl	Gallus_gallus.GRCg6a	415	1	179741155	179876036
DDX10	ensembl	Gallus_gallus.GRCg6a	434	1	181322903	181487159
ELMOD1	ensembl	Gallus_gallus.GRCg6a	438	1	181839724	181881942
ALKBH8	ensembl	Gallus_gallus.GRCg6a	446	1	181880177	181939483
CWF19L2	ensembl	Gallus_gallus.GRCg6a	449	1	181966817	182022834
AASDHPPT	ensembl	Gallus_gallus.GRCg6a	452	1	182413608	182437196
PDGFD	ensembl	Gallus_gallus.GRCg6a	458	1	183232405	183372535
YAP1	ensembl	Gallus_gallus.GRCg6a	461	1	183975461	184057285
CNTN5	ensembl	Gallus_gallus.GRCg6a	463	1	184782914	185386260
MAML2	ensembl	Gallus_gallus.GRCg6a	464	1	186248196	186456865
MRE11	ensembl	Gallus_gallus.GRCg6a	467	1	186935469	186955206
FAT3	ensembl	Gallus_gallus.GRCg6a	468	1	187671552	188016984
NAALAD2	ensembl	Gallus_gallus.GRCg6a	484	1	188891315	188922631
NOX4	ensembl	Gallus_gallus.GRCg6a	489	1	189025780	189161699
TYR	ensembl	Gallus_gallus.GRCg6a	494	1	189153122	189202896
GRM5	ensembl	Gallus_gallus.GRCg6a	496	1	189236711	189484068
TMEM135	ensembl	Gallus_gallus.GRCg6a	506	1	189832689	189999103
ME3	ensembl	Gallus_gallus.GRCg6a	509	1	190149703	190268109
CCDC90B	ensembl	Gallus_gallus.GRCg6a	512	1	190445981	190454372
USP35	ensembl	Gallus_gallus.GRCg6a	513	1	194252394	194279388
RSF1	ensembl	Gallus_gallus.GRCg6a	514	1	194375025	194427283
CLNS1A	ensembl	Gallus_gallus.GRCg6a	518	1	194436252	194446714
AQP11	ensembl	Gallus_gallus.GRCg6a	521	1	194448531	194462713
MYO7A	ensembl	Gallus_gallus.GRCg6a	522	1	194597369	194675601
CAPN5	ensembl	Gallus_gallus.GRCg6a	524	1	194700308	194747859
THAP12	ensembl	Gallus_gallus.GRCg6a	539	1	195171182	195183627
WNT11	ensembl	Gallus_gallus.GRCg6a	568	1	195315169	195341425
UVRAG	ensembl	Gallus_gallus.GRCg6a	571	1	195484990	195565945
FAM168A	ensembl	Gallus_gallus.GRCg6a	579	1	196231994	196379825
ARHGEF17	ensembl	Gallus_gallus.GRCg6a	580	1	196400110	196613874
P2RY6	ensembl	Gallus_gallus.GRCg6a	580	1	196442816	196449067
FCHSD2	ensembl	Gallus_gallus.GRCg6a	581	1	196502552	196621676
GDPD5	ensembl	Gallus_gallus.GRCg6a	584	1	196720426	196844343
NUP98	ensembl	Gallus_gallus.GRCg6a	586	1	197038928	197076757
CCDC12	ensembl	Gallus_gallus.GRCg6a	598	2	3896895	3930891
CTDSPL	ensembl	Gallus_gallus.GRCg6a	600	2	4568785	4637109
OXSR1	ensembl	Gallus_gallus.GRCg6a	601	2	4915988	5006109
XYLB	ensembl	Gallus_gallus.GRCg6a	604	2	6172986	6255970
PRKAG2	ensembl	Gallus_gallus.GRCg6a	605	2	6368885	6550794
GALNT11	ensembl	Gallus_gallus.GRCg6a	610	2	6578374	6618231
KMT2C	ensembl	Gallus_gallus.GRCg6a	612	2	6621972	6760289
DPP6	ensembl	Gallus_gallus.GRCg6a	648	2	7565007	7718788
PAXIP1	ensembl	Gallus_gallus.GRCg6a	650	2	7745717	7797697
RBM33	ensembl	Gallus_gallus.GRCg6a	668	2	8053974	8140763
SHH	ensembl	Gallus_gallus.GRCg6a	704	2	8166209	8175880
LMBR1	ensembl	Gallus_gallus.GRCg6a	754	2	8517673	8568953
NOM1	ensembl	Gallus_gallus.GRCg6a	789	2	8600621	8614906
MNX1	ensembl	Gallus_gallus.GRCg6a	804	2	8624610	8627626
UBE3C	ensembl	Gallus_gallus.GRCg6a	808	2	8668167	8731922
DNAJB6	ensembl	Gallus_gallus.GRCg6a	843	2	8738366	8788229
PTPRN2	ensembl	Gallus_gallus.GRCg6a	877	2	8874767	9429088
DYNC2I1	ensembl	Gallus_gallus.GRCg6a	911	2	9627521	9652688
DIP2C	ensembl	Gallus_gallus.GRCg6a	919	2	9990437	10275976
ARHGAP21	ensembl	Gallus_gallus.GRCg6a	920	2	16795056	16932049
RSU1	ensembl	Gallus_gallus.GRCg6a	925	2	19999990	20097489
FAM171A1	ensembl	Gallus_gallus.GRCg6a	927	2	20492485	20575251
FAM133B	ensembl	Gallus_gallus.GRCg6a	937	2	22684301	22700755
CDK6	ensembl	Gallus_gallus.GRCg6a	938	2	22703461	22836675
VPS50	ensembl	Gallus_gallus.GRCg6a	942	2	22944848	23062879
CALCR	ensembl	Gallus_gallus.GRCg6a	959	2	23060807	23197789
CASD1	ensembl	Gallus_gallus.GRCg6a	981	2	23622221	23646230
DYNC1I1	ensembl	Gallus_gallus.GRCg6a	982	2	23942102	24123388
CRPPA	ensembl	Gallus_gallus.GRCg6a	991	2	28279818	28389303
TAX1BP1	ensembl	Gallus_gallus.GRCg6a	996	2	32936040	32986423
SCRN1	ensembl	Gallus_gallus.GRCg6a	997	2	33867648	33902516
RFTN1	ensembl	Gallus_gallus.GRCg6a	1002	2	34320041	34414155
PLCL2	ensembl	Gallus_gallus.GRCg6a	1008	2	34519722	34632243
UBE2E2	ensembl	Gallus_gallus.GRCg6a	1010	2	36805788	37055784
LRRC14B	ensembl	Gallus_gallus.GRCg6a	1015	2	55800159	55802701
NEDD9	ensembl	Gallus_gallus.GRCg6a	1022	2	63027555	63115283
C1orf145	ensembl	Gallus_gallus.GRCg6a	1022	2	63035106	63135497
ELOVL2	ensembl	Gallus_gallus.GRCg6a	1023	2	63142207	63181112
SSR1	ensembl	Gallus_gallus.GRCg6a	1026	2	64623377	64634226
RREB1	ensembl	Gallus_gallus.GRCg6a	1027	2	64646985	64767538
ECI2	ensembl	Gallus_gallus.GRCg6a	1028	2	65891427	65921040
PRPF4B	ensembl	Gallus_gallus.GRCg6a	1031	2	65939197	65962215
IRF4	ensembl	Gallus_gallus.GRCg6a	1039	2	66457756	66470687
TNFRSF11A	ensembl	Gallus_gallus.GRCg6a	1040	2	68209039	68232992
PIGN	ensembl	Gallus_gallus.GRCg6a	1041	2	68316299	68448968
CDH18	ensembl	Gallus_gallus.GRCg6a	1053	2	74190751	74441847
BASP1	ensembl	Gallus_gallus.GRCg6a	1069	2	75358894	75406459
MARCHF11	ensembl	Gallus_gallus.GRCg6a	1090	2	75767746	75798868
FBXL7	ensembl	Gallus_gallus.GRCg6a	1095	2	75831410	75998658
SDHA	ensembl	Gallus_gallus.GRCg6a	1097	2	85662894	85678854
CLPTM1L	ensembl	Gallus_gallus.GRCg6a	1099	2	85785734	85815041
AFG3L2	ensembl	Gallus_gallus.GRCg6a	1102	2	97210279	97233233
MPPE1	ensembl	Gallus_gallus.GRCg6a	1104	2	97308619	97335244
GNAL	ensembl	Gallus_gallus.GRCg6a	1106	2	97338196	97453065
EPB41L3	ensembl	Gallus_gallus.GRCg6a	1109	2	100148458	100212328
YES1	ensembl	Gallus_gallus.GRCg6a	1113	2	101881311	101930571
TMEM241	ensembl	Gallus_gallus.GRCg6a	1115	2	102931795	103017782
LAMA3	ensembl	Gallus_gallus.GRCg6a	1116	2	103119354	103231680
OSBPL1A	ensembl	Gallus_gallus.GRCg6a	1120	2	103288644	103359526
ZNF521	ensembl	Gallus_gallus.GRCg6a	1123	2	103577193	103841408
CDH2	ensembl	Gallus_gallus.GRCg6a	1130	2	104786041	104900468
GAREM1	ensembl	Gallus_gallus.GRCg6a	1136	2	106409990	106508279
ASXL3	ensembl	Gallus_gallus.GRCg6a	1140	2	106885853	107013873
NOL4	ensembl	Gallus_gallus.GRCg6a	1141	2	107062555	107248585
DTNA	ensembl	Gallus_gallus.GRCg6a	1144	2	107360212	107534708
MAPRE2	ensembl	Gallus_gallus.GRCg6a	1151	2	107572271	107654002
PCMTD1	ensembl	Gallus_gallus.GRCg6a	1175	2	109465995	109509669
TMEM68	ensembl	Gallus_gallus.GRCg6a	1177	2	111010166	111029857
LYN	ensembl	Gallus_gallus.GRCg6a	1179	2	111134283	111181422
CA8	ensembl	Gallus_gallus.GRCg6a	1191	2	112701443	112753254
C8orf34	ensembl	Gallus_gallus.GRCg6a	1196	2	115821712	115984273
STAU2	ensembl	Gallus_gallus.GRCg6a	1206	2	117793947	117958705
JPH1	ensembl	Gallus_gallus.GRCg6a	1211	2	118111383	118189824
CRISPLD1	ensembl	Gallus_gallus.GRCg6a	1213	2	118477237	118542230
HNF4G	ensembl	Gallus_gallus.GRCg6a	1225	2	118700641	118730662
IL7	ensembl	Gallus_gallus.GRCg6a	1239	2	120316700	120326139
CALB1	ensembl	Gallus_gallus.GRCg6a	1245	2	124313161	124331362
OSR2	ensembl	Gallus_gallus.GRCg6a	1248	2	127712044	127714882
RNF19A	ensembl	Gallus_gallus.GRCg6a	1251	2	128339132	128375825
RIMS2	ensembl	Gallus_gallus.GRCg6a	1253	2	129350229	129792370
TRPS1	ensembl	Gallus_gallus.GRCg6a	1257	2	134839746	135006696
MRPL13	ensembl	Gallus_gallus.GRCg6a	1264	2	136911020	136937314
MTSS1	ensembl	Gallus_gallus.GRCg6a	1265	2	138494790	138611280
WASHC5	ensembl	Gallus_gallus.GRCg6a	1268	2	138702353	138724604
NSMCE2	ensembl	Gallus_gallus.GRCg6a	1269	2	138725194	138851718
MTIF2	ensembl	Gallus_gallus.GRCg6a	1274	3	77845	88773
PRORSD1P	ensembl	Gallus_gallus.GRCg6a	1274	3	88895	91751
CCDC88A	ensembl	Gallus_gallus.GRCg6a	1275	3	96212	167859
FSHR	ensembl	Gallus_gallus.GRCg6a	1300	3	8032161	8144176
CDC42BPA	ensembl	Gallus_gallus.GRCg6a	1305	3	12391368	12550464
ITPKB	ensembl	Gallus_gallus.GRCg6a	1311	3	12635777	12683252
SPTLC3	ensembl	Gallus_gallus.GRCg6a	1314	3	12892857	12984138
BTBD3	ensembl	Gallus_gallus.GRCg6a	1317	3	13189289	13199549
JAG1	ensembl	Gallus_gallus.GRCg6a	1337	3	13599642	13633726
SLX4IP	ensembl	Gallus_gallus.GRCg6a	1338	3	13641962	13716976
PAK5	ensembl	Gallus_gallus.GRCg6a	1339	3	13939800	14041253
PLCB4	ensembl	Gallus_gallus.GRCg6a	1340	3	14058563	14184797
BMP2	ensembl	Gallus_gallus.GRCg6a	1346	3	15202203	15229780
SUSD4	ensembl	Gallus_gallus.GRCg6a	1353	3	17861903	17932443
MARC1	ensembl	Gallus_gallus.GRCg6a	1356	3	18723065	18732704
C1orf115	ensembl	Gallus_gallus.GRCg6a	1357	3	18739694	18743264
MARK1	ensembl	Gallus_gallus.GRCg6a	1358	3	18746271	18800385
ESRRG	ensembl	Gallus_gallus.GRCg6a	1359	3	20068343	20429542
HHAT	ensembl	Gallus_gallus.GRCg6a	1366	3	22668052	22760407
SYT14	ensembl	Gallus_gallus.GRCg6a	1369	3	22825936	22906255
DIEXF	ensembl	Gallus_gallus.GRCg6a	1376	3	22932307	22952244
TRERF1	ensembl	Gallus_gallus.GRCg6a	1377	3	22966378	23038588
BICRAL	ensembl	Gallus_gallus.GRCg6a	1386	3	23186938	23204981
EML4	ensembl	Gallus_gallus.GRCg6a	1393	3	23698626	23850581
PPM1B	ensembl	Gallus_gallus.GRCg6a	1418	3	25523064	25581617
MDGA1	ensembl	Gallus_gallus.GRCg6a	1421	3	30006735	30187312
CAPN11	ensembl	Gallus_gallus.GRCg6a	1422	3	30442438	30454580
SMYD3	ensembl	Gallus_gallus.GRCg6a	1424	3	34048590	34412338
KIF26B	ensembl	Gallus_gallus.GRCg6a	1424	3	34279395	34717416
EFCAB2	ensembl	Gallus_gallus.GRCg6a	1434	3	34734303	34757372
HNRNPU	ensembl	Gallus_gallus.GRCg6a	1454	3	34777526	34790199
TTC13	ensembl	Gallus_gallus.GRCg6a	1465	3	40629526	40666062
DLL1	ensembl	Gallus_gallus.GRCg6a	1467	3	40917808	40929676
UTRN	ensembl	Gallus_gallus.GRCg6a	1474	3	46032734	46380904
UST	ensembl	Gallus_gallus.GRCg6a	1477	3	47909859	48062234
FBXO5	ensembl	Gallus_gallus.GRCg6a	1479	3	49696705	49702902
MTRF1L	ensembl	Gallus_gallus.GRCg6a	1483	3	49705239	49719357
ZC2HC1B	ensembl	Gallus_gallus.GRCg6a	1492	3	52378552	52388126
MYB	ensembl	Gallus_gallus.GRCg6a	1496	3	55778483	55804513
PTPRK	ensembl	Gallus_gallus.GRCg6a	1498	3	58645835	59035307
NKAIN2	ensembl	Gallus_gallus.GRCg6a	1499	3	60319457	60834072
SERINC1	ensembl	Gallus_gallus.GRCg6a	1501	3	61372227	61386774
HSF2	ensembl	Gallus_gallus.GRCg6a	1503	3	61386544	61409041
CEP85L	ensembl	Gallus_gallus.GRCg6a	1511	3	62906921	63044317
DCBLD1	ensembl	Gallus_gallus.GRCg6a	1512	3	63189791	63235852
LAMA4	ensembl	Gallus_gallus.GRCg6a	1516	3	65714396	65810805
PNISR	ensembl	Gallus_gallus.GRCg6a	1530	3	71486522	71511444
EPHA7	ensembl	Gallus_gallus.GRCg6a	1532	3	73911004	74054520
MDN1	ensembl	Gallus_gallus.GRCg6a	1535	3	75447370	75541229
RNGTT	ensembl	Gallus_gallus.GRCg6a	1539	3	75847300	76033360
CD109	ensembl	Gallus_gallus.GRCg6a	1545	3	81366477	81446191
KCNQ5	ensembl	Gallus_gallus.GRCg6a	1546	3	81557621	81816578
ASRGL1	ensembl	Gallus_gallus.GRCg6a	1548	3	82298027	82321213
HMGCLL1	ensembl	Gallus_gallus.GRCg6a	1556	3	87481259	87553795
GREB1	ensembl	Gallus_gallus.GRCg6a	1560	3	97305446	97393711
EFHC1	ensembl	Gallus_gallus.GRCg6a	1566	3	107503552	107521378
CRISP3	ensembl	Gallus_gallus.GRCg6a	1577	3	108694660	108706327
LRCH2	ensembl	Gallus_gallus.GRCg6a	1584	4	2861231	2899005
GPC4	ensembl	Gallus_gallus.GRCg6a	1585	4	3771853	3833252
GABRA3	ensembl	Gallus_gallus.GRCg6a	1593	4	10750330	10800416
RRAGB	ensembl	Gallus_gallus.GRCg6a	1597	4	11471654	11485646
FGF16	ensembl	Gallus_gallus.GRCg6a	1602	4	12790680	12801083
COX7B	ensembl	Gallus_gallus.GRCg6a	1603	4	12902246	12904721
DCX	ensembl	Gallus_gallus.GRCg6a	1604	4	13231208	13304309
CHRDL1	ensembl	Gallus_gallus.GRCg6a	1607	4	13511411	13553410
VSIG1	ensembl	Gallus_gallus.GRCg6a	1610	4	14121934	14142349
TENM1	ensembl	Gallus_gallus.GRCg6a	1615	4	15290397	15521568
STAG2	ensembl	Gallus_gallus.GRCg6a	1628	4	15574392	15623964
GRIA2	ensembl	Gallus_gallus.GRCg6a	1634	4	21423255	21510819
FNIP2	ensembl	Gallus_gallus.GRCg6a	1636	4	21962143	22007886
NPY5R	ensembl	Gallus_gallus.GRCg6a	1640	4	23356377	23396539
TLL1	ensembl	Gallus_gallus.GRCg6a	1641	4	24072461	24205658
SPOCK3	ensembl	Gallus_gallus.GRCg6a	1643	4	24520359	24685116
NR3C2	ensembl	Gallus_gallus.GRCg6a	1668	4	32119492	32321153
IRF2	ensembl	Gallus_gallus.GRCg6a	1670	4	39520122	39561578
SAP30	ensembl	Gallus_gallus.GRCg6a	1671	4	43303894	43309926
RASGEF1B	ensembl	Gallus_gallus.GRCg6a	1676	4	45493922	45604213
WDFY3	ensembl	Gallus_gallus.GRCg6a	1679	4	46876386	47053196
SDAD1	ensembl	Gallus_gallus.GRCg6a	1691	4	49984208	49998626
RUFY3	ensembl	Gallus_gallus.GRCg6a	1694	4	50027838	50078064
ADAMTS3	ensembl	Gallus_gallus.GRCg6a	1701	4	50473922	50604585
COX18	ensembl	Gallus_gallus.GRCg6a	1705	4	50722658	50728122
EPHA5	ensembl	Gallus_gallus.GRCg6a	1714	4	51053219	51252071
CENPC	ensembl	Gallus_gallus.GRCg6a	1716	4	51571156	51602821
FAT4	ensembl	Gallus_gallus.GRCg6a	1751	4	52507987	52651583
SPATA5	ensembl	Gallus_gallus.GRCg6a	1755	4	53381734	53566168
FGF2	ensembl	Gallus_gallus.GRCg6a	1756	4	53577145	53603062
BMPR1B	ensembl	Gallus_gallus.GRCg6a	1758	4	58350823	58586570
UNC5C	ensembl	Gallus_gallus.GRCg6a	1759	4	58597982	58837212
PPP3CA	ensembl	Gallus_gallus.GRCg6a	1764	4	60301963	60491846
BANK1	ensembl	Gallus_gallus.GRCg6a	1767	4	60568176	60699388
RBPJ	ensembl	Gallus_gallus.GRCg6a	1777	4	73224322	73315382
STK32B	ensembl	Gallus_gallus.GRCg6a	1782	4	78931174	79053674
KIAA0232	ensembl	Gallus_gallus.GRCg6a	1789	4	79788886	79853583
CPZ	ensembl	Gallus_gallus.GRCg6a	1790	4	81163250	81197855
KDM3A	ensembl	Gallus_gallus.GRCg6a	1815	4	85573746	85600909
CD8BP	ensembl	Gallus_gallus.GRCg6a	1817	4	85919110	85924985
CTNNA2	ensembl	Gallus_gallus.GRCg6a	1821	4	87427085	87823826
ADRA1D	ensembl	Gallus_gallus.GRCg6a	1843	4	88341840	88377988
GFRA4	ensembl	Gallus_gallus.GRCg6a	1846	4	89326506	89392084
LUZP2	ensembl	Gallus_gallus.GRCg6a	1856	5	1329073	1496599
SYT9	ensembl	Gallus_gallus.GRCg6a	1857	5	7436058	7495397
TEAD1	ensembl	Gallus_gallus.GRCg6a	1858	5	8004041	8091334
GALNT18	ensembl	Gallus_gallus.GRCg6a	1859	5	8537044	8777333
NRIP3	ensembl	Gallus_gallus.GRCg6a	1861	5	9791730	9802780
KCNC1	ensembl	Gallus_gallus.GRCg6a	1862	5	12414763	12510791
LSP1P1	ensembl	Gallus_gallus.GRCg6a	1864	5	14250735	14289860
MOB2	ensembl	Gallus_gallus.GRCg6a	1866	5	14412214	14510673
SLC25A22	ensembl	Gallus_gallus.GRCg6a	1867	5	16016176	16051789
RGS6	ensembl	Gallus_gallus.GRCg6a	1887	5	26908701	27134788
RAD51B	ensembl	Gallus_gallus.GRCg6a	1889	5	28602721	28945763
MEIS2	ensembl	Gallus_gallus.GRCg6a	1893	5	31437974	31606534
PSMA6	ensembl	Gallus_gallus.GRCg6a	1896	5	36370614	36381285
SLC25A21	ensembl	Gallus_gallus.GRCg6a	1897	5	36951399	37178495
MIPOL1	ensembl	Gallus_gallus.GRCg6a	1899	5	37181549	37355992
VRTN	ensembl	Gallus_gallus.GRCg6a	1912	5	38084164	38090330
JDP2	ensembl	Gallus_gallus.GRCg6a	1919	5	38459491	38481098
BATF	ensembl	Gallus_gallus.GRCg6a	1921	5	38487611	38497586
TTLL5	ensembl	Gallus_gallus.GRCg6a	1923	5	38539035	38658576
TGFB3	ensembl	Gallus_gallus.GRCg6a	1931	5	38669193	38684139
IFT43	ensembl	Gallus_gallus.GRCg6a	1934	5	38686021	38729635
GPATCH2L	ensembl	Gallus_gallus.GRCg6a	1940	5	38769385	38799934
ESRRB	ensembl	Gallus_gallus.GRCg6a	1942	5	38847495	38965455
ANGEL1	ensembl	Gallus_gallus.GRCg6a	1948	5	39066319	39104510
CIPC	ensembl	Gallus_gallus.GRCg6a	1951	5	39278568	39286069
ZDHHC22	ensembl	Gallus_gallus.GRCg6a	1953	5	39304781	39310965
GSTZ1	ensembl	Gallus_gallus.GRCg6a	1961	5	39387369	39397465
ADCK1	ensembl	Gallus_gallus.GRCg6a	1975	5	39583740	39664776
NRXN3	ensembl	Gallus_gallus.GRCg6a	1983	5	39775061	40667438
EVL	ensembl	Gallus_gallus.GRCg6a	1988	5	48603440	48669491
YY2	ensembl	Gallus_gallus.GRCg6a	1995	5	48699995	48722973
WDR25	ensembl	Gallus_gallus.GRCg6a	1998	5	48778158	48850687
COA8	ensembl	Gallus_gallus.GRCg6a	2001	5	50603438	50612232
NUDT14	ensembl	Gallus_gallus.GRCg6a	2005	5	52393790	52445216
BRF1	ensembl	Gallus_gallus.GRCg6a	2014	5	52854754	53013815
ZBTB1	ensembl	Gallus_gallus.GRCg6a	2015	5	53066586	53089159
KCNH5	ensembl	Gallus_gallus.GRCg6a	2018	5	53682353	53829994
BICC1	ensembl	Gallus_gallus.GRCg6a	2026	6	1492814	1589295
GRID1	ensembl	Gallus_gallus.GRCg6a	2040	6	2370600	2675359
PARG	ensembl	Gallus_gallus.GRCg6a	2043	6	3507801	3566313
SH2D4B	ensembl	Gallus_gallus.GRCg6a	2077	6	4939678	4992201
SLC16A9	ensembl	Gallus_gallus.GRCg6a	2091	6	9839922	9859361
RPP30	ensembl	Gallus_gallus.GRCg6a	2113	6	20424248	20473425
HTR7	ensembl	Gallus_gallus.GRCg6a	2113	6	20428998	20451074
HECTD2	ensembl	Gallus_gallus.GRCg6a	2117	6	20620876	20653897
LGI1	ensembl	Gallus_gallus.GRCg6a	2140	6	21259882	21291555
FRA10AC1	ensembl	Gallus_gallus.GRCg6a	2141	6	21291752	21314439
PDE6C	ensembl	Gallus_gallus.GRCg6a	2142	6	21315128	21343739
RBP4A	ensembl	Gallus_gallus.GRCg6a	2143	6	21325448	21360467
FFAR4	ensembl	Gallus_gallus.GRCg6a	2150	6	21361310	21367038
CEP55	ensembl	Gallus_gallus.GRCg6a	2153	6	21375204	21388540
CYP26A1	ensembl	Gallus_gallus.GRCg6a	2188	6	21525301	21528367
HHEX	ensembl	Gallus_gallus.GRCg6a	2204	6	21666750	21671233
KIF11	ensembl	Gallus_gallus.GRCg6a	2207	6	21687983	21704004
ADGRA1	ensembl	Gallus_gallus.GRCg6a	2210	6	22597002	22847758
HPSE2	ensembl	Gallus_gallus.GRCg6a	2213	6	23116734	23202994
WBP1L	ensembl	Gallus_gallus.GRCg6a	2214	6	24317980	24339647
PCGF6	ensembl	Gallus_gallus.GRCg6a	2215	6	24526945	24549491
SORCS1	ensembl	Gallus_gallus.GRCg6a	2216	6	26083271	26356014
CPS1	ensembl	Gallus_gallus.GRCg6a	2220	7	2842238	2943240
IKZF2	ensembl	Gallus_gallus.GRCg6a	2225	7	3660255	3763201
SPAG16	ensembl	Gallus_gallus.GRCg6a	2227	7	3803059	4151276
AGAP1	ensembl	Gallus_gallus.GRCg6a	2230	7	5234473	5522177
SPATS2L	ensembl	Gallus_gallus.GRCg6a	2237	7	11092899	11169151
CWC22	ensembl	Gallus_gallus.GRCg6a	2239	7	14780212	14809720
ZNF385B	ensembl	Gallus_gallus.GRCg6a	2243	7	14842857	14976181
SESTD1	ensembl	Gallus_gallus.GRCg6a	2245	7	15017686	15069511
AGPS	ensembl	Gallus_gallus.GRCg6a	2246	7	15718776	15770328
LRP2	ensembl	Gallus_gallus.GRCg6a	2250	7	18736749	18812213
RBMS1	ensembl	Gallus_gallus.GRCg6a	2252	7	21626535	21764185
GLI2	ensembl	Gallus_gallus.GRCg6a	2255	7	25779538	25958144
HSPBAP1	ensembl	Gallus_gallus.GRCg6a	2257	7	26448702	26481703
KALRN	ensembl	Gallus_gallus.GRCg6a	2258	7	27415443	27857542
UMPS	ensembl	Gallus_gallus.GRCg6a	2267	7	27861069	27866904
ITGB5	ensembl	Gallus_gallus.GRCg6a	2268	7	27871850	27912771
HEG1	ensembl	Gallus_gallus.GRCg6a	2272	7	27951577	27971764
ZNF148	ensembl	Gallus_gallus.GRCg6a	2281	7	28037739	28054010
OSBPL11	ensembl	Gallus_gallus.GRCg6a	2284	7	28150921	28172550
LMLN	ensembl	Gallus_gallus.GRCg6a	2291	7	28207851	28216993
FAIM	ensembl	Gallus_gallus.GRCg6a	2292	7	28267680	28275742
CEP70	ensembl	Gallus_gallus.GRCg6a	2292	7	28275428	28285479
LRP1B	ensembl	Gallus_gallus.GRCg6a	2304	7	31850143	32428239
KYNU	ensembl	Gallus_gallus.GRCg6a	2319	7	32639735	32697227
NEK7	ensembl	Gallus_gallus.GRCg6a	2323	8	2565913	2621188
DENND1B	ensembl	Gallus_gallus.GRCg6a	2324	8	2721709	2868051
PBX1	ensembl	Gallus_gallus.GRCg6a	2326	8	5588882	5693333
XPR1	ensembl	Gallus_gallus.GRCg6a	2328	8	6212265	6287512
LHX4	ensembl	Gallus_gallus.GRCg6a	2329	8	6358451	6366057
ADGRL4	ensembl	Gallus_gallus.GRCg6a	2336	8	18695737	18954195
DNAJB4	ensembl	Gallus_gallus.GRCg6a	2345	8	19220317	19242727
ZZZ3	ensembl	Gallus_gallus.GRCg6a	2347	8	19375099	19428986
PIF1	ensembl	Gallus_gallus.GRCg6a	2354	8	19953424	19965159
CFAP57	ensembl	Gallus_gallus.GRCg6a	2355	8	19971912	19993915
TIE1	ensembl	Gallus_gallus.GRCg6a	2356	8	20012281	20023311
MED8	ensembl	Gallus_gallus.GRCg6a	2358	8	20059234	20069284
BEND5	ensembl	Gallus_gallus.GRCg6a	2365	8	23047528	23885562
DOCK7	ensembl	Gallus_gallus.GRCg6a	2367	8	27852461	27939873
ANGPTL3	ensembl	Gallus_gallus.GRCg6a	2367	8	27897264	27905006
OTOS	ensembl	Gallus_gallus.GRCg6a	2377	9	5386182	5392731
AP1S3	ensembl	Gallus_gallus.GRCg6a	2379	9	8423201	8439506
ZNF609	ensembl	Gallus_gallus.GRCg6a	2385	10	1604895	1646564
TRIP4	ensembl	Gallus_gallus.GRCg6a	2386	10	1641249	1670289
LINS1	ensembl	Gallus_gallus.GRCg6a	2396	10	17767527	17779753
MEGF11	ensembl	Gallus_gallus.GRCg6a	2397	10	18610088	18797433
CNOT1	ensembl	Gallus_gallus.GRCg6a	2403	11	1413189	1466512
GOT2	ensembl	Gallus_gallus.GRCg6a	2404	11	1474237	1485084
GLG1	ensembl	Gallus_gallus.GRCg6a	2408	11	1805278	1860794
NUP93	ensembl	Gallus_gallus.GRCg6a	2411	11	2046725	2117520
NKD1	ensembl	Gallus_gallus.GRCg6a	2415	11	6241053	6411630
C11H19orf12	ensembl	Gallus_gallus.GRCg6a	2417	11	8393870	8446227
TSHZ3	ensembl	Gallus_gallus.GRCg6a	2420	11	9225471	9286162
CDH13	ensembl	Gallus_gallus.GRCg6a	2425	11	15966487	16395265
WFDC1	ensembl	Gallus_gallus.GRCg6a	2432	11	16725796	16738294
HNF4beta	ensembl	Gallus_gallus.GRCg6a	2434	11	16993544	17014236
FANCA	ensembl	Gallus_gallus.GRCg6a	2443	11	18778749	18811706
SPIRE2	ensembl	Gallus_gallus.GRCg6a	2444	11	18813764	18819623
TCF25	ensembl	Gallus_gallus.GRCg6a	2444	11	18820548	18838454
MC1R	ensembl	Gallus_gallus.GRCg6a	2448	11	18840387	18841759
TUBB3	ensembl	Gallus_gallus.GRCg6a	2448	11	18842577	18845331
DEF8	ensembl	Gallus_gallus.GRCg6a	2449	11	18845933	18850118
DBNDD1	ensembl	Gallus_gallus.GRCg6a	2450	11	18849334	18852939
GAS8	ensembl	Gallus_gallus.GRCg6a	2451	11	18853533	18862046
CACNA2D2	ensembl	Gallus_gallus.GRCg6a	2460	12	1874442	2001509
PLXNA1	ensembl	Gallus_gallus.GRCg6a	2462	12	10299237	10383397
GRIP2	ensembl	Gallus_gallus.GRCg6a	2463	12	11417142	11482054
PLXNB3	ensembl	Gallus_gallus.GRCg6a	2468	12	11683446	11738536
FHIT	ensembl	Gallus_gallus.GRCg6a	2471	12	12565610	12938688
CNTN3	ensembl	Gallus_gallus.GRCg6a	2473	12	17291942	17382288
CNTN6	ensembl	Gallus_gallus.GRCg6a	2477	12	17945860	18046961
CNTN4	ensembl	Gallus_gallus.GRCg6a	2481	12	18230670	18486808
KCNIP1	ensembl	Gallus_gallus.GRCg6a	2491	13	4271443	4451078
SLIT3	ensembl	Gallus_gallus.GRCg6a	2495	13	4953827	5426056
ATP10B	ensembl	Gallus_gallus.GRCg6a	2501	13	8418800	8471899
SLU7	ensembl	Gallus_gallus.GRCg6a	2503	13	8542803	8553940
HMP19	ensembl	Gallus_gallus.GRCg6a	2516	13	10211261	10285881
GRK6	ensembl	Gallus_gallus.GRCg6a	2517	13	10842168	10855094
EBF1	ensembl	Gallus_gallus.GRCg6a	2521	13	11388767	11649631
LSM11	ensembl	Gallus_gallus.GRCg6a	2532	13	12004367	12008463
ADAM19	ensembl	Gallus_gallus.GRCg6a	2533	13	12027893	12054652
FAXDC2	ensembl	Gallus_gallus.GRCg6a	2539	13	12745890	12760743
GRIA1	ensembl	Gallus_gallus.GRCg6a	2542	13	13030976	13139199
FAT2	ensembl	Gallus_gallus.GRCg6a	2543	13	13664153	13701069
DCTN4	ensembl	Gallus_gallus.GRCg6a	2544	13	13770696	13781162
TRPC7	ensembl	Gallus_gallus.GRCg6a	2549	13	15696791	15759768
SMAD5	ensembl	Gallus_gallus.GRCg6a	2557	13	15805507	15833180
H2AFY	ensembl	Gallus_gallus.GRCg6a	2568	13	16116567	16161844
SEC24A	ensembl	Gallus_gallus.GRCg6a	2591	13	16416762	16440002
SAR1B	ensembl	Gallus_gallus.GRCg6a	2591	13	16440102	16452190
PARN	ensembl	Gallus_gallus.GRCg6a	2596	14	1197084	1231716
BFAR	ensembl	Gallus_gallus.GRCg6a	2598	14	1232513	1241144
SDK1	ensembl	Gallus_gallus.GRCg6a	2605	14	3925849	4284907
KPNA7	ensembl	Gallus_gallus.GRCg6a	2607	14	4711364	4717460
TOM1L2	ensembl	Gallus_gallus.GRCg6a	2610	14	5319981	5371193
MIEF2	ensembl	Gallus_gallus.GRCg6a	2612	14	5476096	5480584
PRPSAP2	ensembl	Gallus_gallus.GRCg6a	2614	14	5519249	5533877
RAB11FIP3	ensembl	Gallus_gallus.GRCg6a	2617	14	13409979	13450780
ARVCF	ensembl	Gallus_gallus.GRCg6a	2620	15	1353112	1541582
DGCR8	ensembl	Gallus_gallus.GRCg6a	2622	15	1582715	1593688
STX2	ensembl	Gallus_gallus.GRCg6a	2628	15	3215557	3505480
ADGRD1	ensembl	Gallus_gallus.GRCg6a	2628	15	3354437	3473621
RIMBP2	ensembl	Gallus_gallus.GRCg6a	2630	15	3506970	3627749
FZD10	ensembl	Gallus_gallus.GRCg6a	2640	15	3714868	3717110
MSI1	ensembl	Gallus_gallus.GRCg6a	2652	15	9624166	9651621
GCN1	ensembl	Gallus_gallus.GRCg6a	2655	15	9724720	9765409
MORC2	ensembl	Gallus_gallus.GRCg6a	2656	15	10208636	10245440
TBX5	ensembl	Gallus_gallus.GRCg6a	2668	15	12598201	12638563
RBM19	ensembl	Gallus_gallus.GRCg6a	2671	15	12740583	12788535
TRIM7.2	ensembl	Gallus_gallus.GRCg6a	2673	16	2349021	2458853
IL4I1	ensembl	Gallus_gallus.GRCg6a	2673	16	2367597	2478250
BG1	ensembl	Gallus_gallus.GRCg6a	2676	16	2549855	2554710
CD1B	ensembl	Gallus_gallus.GRCg6a	2677	16	2662153	2664893
EXD3	ensembl	Gallus_gallus.GRCg6a	2679	17	1020806	1259622
ZNF618	ensembl	Gallus_gallus.GRCg6a	2681	17	1423467	1554275
SLC31A1	ensembl	Gallus_gallus.GRCg6a	2685	17	1846199	1870295
FKBP15	ensembl	Gallus_gallus.GRCg6a	2687	17	1870533	1896590
RPL12	ensembl	Gallus_gallus.GRCg6a	2688	17	1924726	1946331
ZMYND19	ensembl	Gallus_gallus.GRCg6a	2688	17	1931676	1938932
PNPLA7	ensembl	Gallus_gallus.GRCg6a	2690	17	1953840	2069709
CACNA1B	ensembl	Gallus_gallus.GRCg6a	2696	17	2470501	2727279
TMEM268	ensembl	Gallus_gallus.GRCg6a	2701	17	2882867	2987652
TNC	ensembl	Gallus_gallus.GRCg6a	2704	17	3013995	3098173
PAPPA	ensembl	Gallus_gallus.GRCg6a	2710	17	3365148	3582266
MED27	ensembl	Gallus_gallus.GRCg6a	2719	17	6634913	6715908
CFAP77	ensembl	Gallus_gallus.GRCg6a	2721	17	6827636	6880154
GFI1B	ensembl	Gallus_gallus.GRCg6a	2724	17	7053329	7062205
CEL	ensembl	Gallus_gallus.GRCg6a	2725	17	7073101	7078463
RXRA	ensembl	Gallus_gallus.GRCg6a	2726	17	7577223	7651643
COL5A1	ensembl	Gallus_gallus.GRCg6a	2728	17	7734269	7862385
EGFL7	ensembl	Gallus_gallus.GRCg6a	2731	17	8044471	8059104
NOTCH1	ensembl	Gallus_gallus.GRCg6a	2736	17	8107664	8143170
DENND1A	ensembl	Gallus_gallus.GRCg6a	2738	17	9321360	9497657
NEK6	ensembl	Gallus_gallus.GRCg6a	2742	17	9627008	9673191
MYOCD	ensembl	Gallus_gallus.GRCg6a	2745	18	808100	1027820
PIK3R5	ensembl	Gallus_gallus.GRCg6a	2751	18	1984539	2033615
ARHGAP44	ensembl	Gallus_gallus.GRCg6a	2752	18	2212800	2231061
FAM18B1	ensembl	Gallus_gallus.GRCg6a	2755	18	2248818	2255712
TNRC6C	ensembl	Gallus_gallus.GRCg6a	2761	18	4009885	4059271
SEC14L1	ensembl	Gallus_gallus.GRCg6a	2762	18	4078960	4116794
EXOC7	ensembl	Gallus_gallus.GRCg6a	2766	18	4509081	4529515
KCNJ16	ensembl	Gallus_gallus.GRCg6a	2776	18	8145867	8171206
SDK2	ensembl	Gallus_gallus.GRCg6a	2779	18	9012993	9054883
SBDS	ensembl	Gallus_gallus.GRCg6a	2792	19	994862	999886
AUTS2	ensembl	Gallus_gallus.GRCg6a	2796	19	1512994	2173032
ZZEF1	ensembl	Gallus_gallus.GRCg6a	2804	19	3356517	3407652
IFT22	ensembl	Gallus_gallus.GRCg6a	2806	19	3470554	3659524
RABEP1	ensembl	Gallus_gallus.GRCg6a	2806	19	3596372	3618621
COL26A1	ensembl	Gallus_gallus.GRCg6a	2808	19	3673296	3828129
CUX1	ensembl	Gallus_gallus.GRCg6a	2809	19	4027300	4254453
SSH2	ensembl	Gallus_gallus.GRCg6a	2814	19	6233052	6271407
CLTC	ensembl	Gallus_gallus.GRCg6a	2818	19	7424483	7453824
EIF2S2	ensembl	Gallus_gallus.GRCg6a	2819	20	1668652	1681082
TAF4	ensembl	Gallus_gallus.GRCg6a	2823	20	7673996	7708555
NTSR1	ensembl	Gallus_gallus.GRCg6a	2824	20	8227321	8272370
CTSZ	ensembl	Gallus_gallus.GRCg6a	2826	20	10895414	11013490
NELFCD	ensembl	Gallus_gallus.GRCg6a	2826	20	10901215	10910634
TFAP2C	ensembl	Gallus_gallus.GRCg6a	2828	20	11939844	11947261
ATP9A	ensembl	Gallus_gallus.GRCg6a	2831	20	13107712	13155856
NFATC2	ensembl	Gallus_gallus.GRCg6a	2832	20	13171132	13253864
MUL1	ensembl	Gallus_gallus.GRCg6a	2833	21	4892668	4895817
PINK1	ensembl	Gallus_gallus.GRCg6a	2834	21	4905099	4911725
KAZN	ensembl	Gallus_gallus.GRCg6a	2835	21	4968293	5020062
USP48	ensembl	Gallus_gallus.GRCg6a	2842	21	6569722	6593773
UNC5D	ensembl	Gallus_gallus.GRCg6a	2847	22	2087959	2217683
KANSL3	ensembl	Gallus_gallus.GRCg6a	2852	22	3763729	3785186
LRRTM4	ensembl	Gallus_gallus.GRCg6a	2854	22	4410028	4620737
HIVEP3	ensembl	Gallus_gallus.GRCg6a	2855	23	919640	1029021
ZDHHC18	ensembl	Gallus_gallus.GRCg6a	2856	23	1891058	1902151
RUNX3	ensembl	Gallus_gallus.GRCg6a	2858	23	2591781	2635428
EPB41	ensembl	Gallus_gallus.GRCg6a	2860	23	2743037	2816538
MECR	ensembl	Gallus_gallus.GRCg6a	2864	23	2898792	2905063
PTPRU	ensembl	Gallus_gallus.GRCg6a	2865	23	2911566	3132209
KCNJ5	ensembl	Gallus_gallus.GRCg6a	2868	24	1097586	1142577
ADAMTS15	ensembl	Gallus_gallus.GRCg6a	2872	24	1706345	1715873
TECTA	ensembl	Gallus_gallus.GRCg6a	2874	24	3565031	3587794
ZBTB32	ensembl	Gallus_gallus.GRCg6a	2877	24	4498522	4569876
CADM1	ensembl	Gallus_gallus.GRCg6a	2881	24	4700047	4856723
NECTIN4	ensembl	Gallus_gallus.GRCg6a	2883	25	33847	58088
VPS45	ensembl	Gallus_gallus.GRCg6a	2885	25	83453	110586
FCER1G	ensembl	Gallus_gallus.GRCg6a	2887	25	152758	153848
ANP32E	ensembl	Gallus_gallus.GRCg6a	2888	25	639275	652509
NAV1	ensembl	Gallus_gallus.GRCg6a	2892	26	629113	668761
PSMA5	ensembl	Gallus_gallus.GRCg6a	2902	26	1212369	1221114
SYPL2	ensembl	Gallus_gallus.GRCg6a	2902	26	1220863	1226254
ANKS1A	ensembl	Gallus_gallus.GRCg6a	2904	26	4191024	4271626
FRS3	ensembl	Gallus_gallus.GRCg6a	2906	26	4956769	4965400
GOSR2	ensembl	Gallus_gallus.GRCg6a	2917	27	3463125	3475238
NSF	ensembl	Gallus_gallus.GRCg6a	2922	27	3546258	3602488
CCDC43	ensembl	Gallus_gallus.GRCg6a	2923	27	3623533	3631332
ADAM11	ensembl	Gallus_gallus.GRCg6a	2924	27	3641617	3651847
ASIC2	ensembl	Gallus_gallus.GRCg6a	2925	27	4187017	4266979
MRC2	ensembl	Gallus_gallus.GRCg6a	2926	27	4832151	4845337
SLC25A39	ensembl	Gallus_gallus.GRCg6a	2928	27	5403407	5407823
FBXL20	ensembl	Gallus_gallus.GRCg6a	2930	27	6930419	6950589
TNS4	ensembl	Gallus_gallus.GRCg6a	2931	27	7268694	7276039
MLLT1	ensembl	Gallus_gallus.GRCg6a	2935	28	1766431	1793744
MYO1F	ensembl	Gallus_gallus.GRCg6a	2937	28	1844413	1858231
SIRT6	ensembl	Gallus_gallus.GRCg6a	2940	28	2700507	2712155
SUGP1	ensembl	Gallus_gallus.GRCg6a	2941	28	3618639	3636374
LRP1	ensembl	Gallus_gallus.GRCg6a	2946	33	4683782	4739424
MYO1A	ensembl	Gallus_gallus.GRCg6a	2949	33	6846579	6855524
PFKM	ensembl	Gallus_gallus.GRCg6a	2950	33	7260322	7265353
COL2A1	ensembl	Gallus_gallus.GRCg6a	2951	33	7292614	7310596
HOXC8	ensembl	Gallus_gallus.GRCg6a	2957	33	7605746	7616596
AHCYL2	ensembl	Gallus_gallus.GRCg6a	2958	1	1354962	1392842
LRGUK	ensembl	Gallus_gallus.GRCg6a	2959	1	1997923	2047067
IL2RA	ensembl	Gallus_gallus.GRCg6a	2967	1	4077855	4094276
OPTN	ensembl	Gallus_gallus.GRCg6a	2970	1	7225803	7245380
ORC5	ensembl	Gallus_gallus.GRCg6a	2977	1	13486054	13555003
CERK	ensembl	Gallus_gallus.GRCg6a	2981	1	16257553	16300910
CRELD2	ensembl	Gallus_gallus.GRCg6a	2986	1	19045087	19056483
PTPRZ1	ensembl	Gallus_gallus.GRCg6a	2991	1	23044093	23176470
DOCK4	ensembl	Gallus_gallus.GRCg6a	2993	1	27163396	27407139
IMMP2L	ensembl	Gallus_gallus.GRCg6a	2994	1	27428136	27876726
GXYLT1	ensembl	Gallus_gallus.GRCg6a	3012	1	29589324	29620342
LEMD3	ensembl	Gallus_gallus.GRCg6a	3017	1	34057985	34105026
ANO4	ensembl	Gallus_gallus.GRCg6a	3036	1	47510012	47607135
UTP20	ensembl	Gallus_gallus.GRCg6a	3039	1	47648410	47707994
NUP205	ensembl	Gallus_gallus.GRCg6a	3041	1	47715092	47760419
PLBD1	ensembl	Gallus_gallus.GRCg6a	3043	1	48905356	48942414
EP300	ensembl	Gallus_gallus.GRCg6a	3045	1	49780325	49836356
RBX1	ensembl	Gallus_gallus.GRCg6a	3049	1	49860867	49871899
CARD10	ensembl	Gallus_gallus.GRCg6a	3051	1	51238459	51251963
SYN3	ensembl	Gallus_gallus.GRCg6a	3074	1	53021721	53223751
TIMP3	ensembl	Gallus_gallus.GRCg6a	3074	1	53094947	53127580
BTBD11	ensembl	Gallus_gallus.GRCg6a	3075	1	53377416	53545431
PAH	ensembl	Gallus_gallus.GRCg6a	3080	1	55078825	55114899
PARPBP	ensembl	Gallus_gallus.GRCg6a	3086	1	55369893	55417954
FAM180A	ensembl	Gallus_gallus.GRCg6a	3097	1	58331877	58360087
CECR2	ensembl	Gallus_gallus.GRCg6a	3116	1	61682861	61775123
EPS8	ensembl	Gallus_gallus.GRCg6a	3122	1	62935249	63064741
SLCO1B3	ensembl	Gallus_gallus.GRCg6a	3135	1	65167287	65185448
PPFIBP1	ensembl	Gallus_gallus.GRCg6a	3146	1	68191397	68291071
BIK	ensembl	Gallus_gallus.GRCg6a	3150	1	68501326	68513915
PARVG	ensembl	Gallus_gallus.GRCg6a	3156	1	69176886	69198132
LRP6	ensembl	Gallus_gallus.GRCg6a	3179	1	71658494	71767227
NDUFB4	ensembl	Gallus_gallus.GRCg6a	3227	1	80601454	80605982
CHD1L	ensembl	Gallus_gallus.GRCg6a	3228	1	81317906	81339566
TMEM39A	ensembl	Gallus_gallus.GRCg6a	3229	1	81358311	81383483
ALCAM	ensembl	Gallus_gallus.GRCg6a	3242	1	87615066	87731006
NECTIN3	ensembl	Gallus_gallus.GRCg6a	3247	1	89486875	89545180
HLCS	ensembl	Gallus_gallus.GRCg6a	3265	1	108202036	108342302
RIPPLY3	ensembl	Gallus_gallus.GRCg6a	3268	1	108324987	108331087
DSCAM	ensembl	Gallus_gallus.GRCg6a	3270	1	109565520	110029599
IL1RAPL1	ensembl	Gallus_gallus.GRCg6a	3285	1	117527572	118143733
MOSPD2	ensembl	Gallus_gallus.GRCg6a	3290	1	123679401	123713845
NPAS2	ensembl	Gallus_gallus.GRCg6a	3295	1	134540472	134668511
ATP11A	ensembl	Gallus_gallus.GRCg6a	3297	1	139115577	139175402
TNFSF13B	ensembl	Gallus_gallus.GRCg6a	3299	1	141624410	141643190
TBC1D4	ensembl	Gallus_gallus.GRCg6a	3311	1	156469523	156560260
RB1	ensembl	Gallus_gallus.GRCg6a	3354	1	170065610	170150030
FNDC3A	ensembl	Gallus_gallus.GRCg6a	3355	1	170318524	170431070
RNASEH2B	ensembl	Gallus_gallus.GRCg6a	3360	1	171220977	171264767
ATP7B	ensembl	Gallus_gallus.GRCg6a	3361	1	171640608	171674156
BRCA2	ensembl	Gallus_gallus.GRCg6a	3362	1	175900477	175937209
PAN3	ensembl	Gallus_gallus.GRCg6a	3363	1	177274173	177336260
ANGPTL5	ensembl	Gallus_gallus.GRCg6a	3390	1	184143212	184157279
HEPHL1	ensembl	Gallus_gallus.GRCg6a	3399	1	186999629	187029048
DEUP1	ensembl	Gallus_gallus.GRCg6a	3400	1	187226291	187262877
SLC36A4	ensembl	Gallus_gallus.GRCg6a	3402	1	187334925	187443112
FOLH1	ensembl	Gallus_gallus.GRCg6a	3414	1	188927712	188953081
GAB2	ensembl	Gallus_gallus.GRCg6a	3421	1	193942684	194025658
INTS4	ensembl	Gallus_gallus.GRCg6a	3423	1	194331748	194363395
RAB6A	ensembl	Gallus_gallus.GRCg6a	3447	1	196160546	196219266
MOGAT2	ensembl	Gallus_gallus.GRCg6a	3455	1	196939707	196956041
SMARCC1	ensembl	Gallus_gallus.GRCg6a	3456	2	830721	889591
SEC22C	ensembl	Gallus_gallus.GRCg6a	3460	2	1982684	1996512
WNT3A	ensembl	Gallus_gallus.GRCg6a	3461	2	2551903	2634749
NCAPG2	ensembl	Gallus_gallus.GRCg6a	3520	2	9508795	9542249
VIPR2	ensembl	Gallus_gallus.GRCg6a	3527	2	9698844	9749846
PARD3	ensembl	Gallus_gallus.GRCg6a	3533	2	13147629	13581750
ARHGAP12	ensembl	Gallus_gallus.GRCg6a	3534	2	14277537	14339863
KIAA1217	ensembl	Gallus_gallus.GRCg6a	3542	2	16935030	17269638
MINDY3	ensembl	Gallus_gallus.GRCg6a	3544	2	20283219	20330243
ZNF804B	ensembl	Gallus_gallus.GRCg6a	3548	2	21172333	21382361
CFAP69	ensembl	Gallus_gallus.GRCg6a	3557	2	21682611	21706828
AKAP9	ensembl	Gallus_gallus.GRCg6a	3563	2	22394327	22493500
KRIT1	ensembl	Gallus_gallus.GRCg6a	3565	2	22512900	22533249
SLC25A13	ensembl	Gallus_gallus.GRCg6a	3600	2	24127768	24221691
GLCCI1	ensembl	Gallus_gallus.GRCg6a	3607	2	24891742	24943662
SCIN	ensembl	Gallus_gallus.GRCg6a	3613	2	26738333	26787906
ITGB8	ensembl	Gallus_gallus.GRCg6a	3627	2	29980460	30030227
SP4	ensembl	Gallus_gallus.GRCg6a	3629	2	30405181	30428488
FKBP14	ensembl	Gallus_gallus.GRCg6a	3632	2	33912328	33919576
OXNAD1	ensembl	Gallus_gallus.GRCg6a	3636	2	34296808	34317152
KCNH8	ensembl	Gallus_gallus.GRCg6a	3641	2	35491690	35656661
RARB	ensembl	Gallus_gallus.GRCg6a	3646	2	37462364	37785654
SNRK	ensembl	Gallus_gallus.GRCg6a	3647	2	40962383	40987688
CAPN7	ensembl	Gallus_gallus.GRCg6a	3648	2	41440864	41464606
CPNE4	ensembl	Gallus_gallus.GRCg6a	3650	2	41858803	42075903
AOAH	ensembl	Gallus_gallus.GRCg6a	3654	2	46604093	46670393
NFX1	ensembl	Gallus_gallus.GRCg6a	3656	2	55368341	55428626
CTDP1	ensembl	Gallus_gallus.GRCg6a	3658	2	56379948	56480039
KIF13A	ensembl	Gallus_gallus.GRCg6a	3661	2	60397627	60509298
PHLPP1	ensembl	Gallus_gallus.GRCg6a	3679	2	67975897	68105942
CDH9	ensembl	Gallus_gallus.GRCg6a	3683	2	71193073	71261863
CDH10	ensembl	Gallus_gallus.GRCg6a	3697	2	72101114	72196923
ADCY2	ensembl	Gallus_gallus.GRCg6a	3738	2	79237722	79440729
VWC2	ensembl	Gallus_gallus.GRCg6a	3741	2	80493427	80551989
PTPRM	ensembl	Gallus_gallus.GRCg6a	3747	2	98932396	99391529
SPIDR	ensembl	Gallus_gallus.GRCg6a	3806	2	107710840	107910331
SNTG1	ensembl	Gallus_gallus.GRCg6a	3813	2	108764816	109090785
RB1CC1	ensembl	Gallus_gallus.GRCg6a	3817	2	109935359	110008388
UBXN2B	ensembl	Gallus_gallus.GRCg6a	3820	2	111988156	112040871
RAB2A	ensembl	Gallus_gallus.GRCg6a	3824	2	112818627	112860948
CHD7	ensembl	Gallus_gallus.GRCg6a	3826	2	112915343	113003232
PDE7A	ensembl	Gallus_gallus.GRCg6a	3829	2	114828582	114898800
PREX2	ensembl	Gallus_gallus.GRCg6a	3831	2	115620395	115787873
KCNB2	ensembl	Gallus_gallus.GRCg6a	3846	2	117418542	117607402
INTS8	ensembl	Gallus_gallus.GRCg6a	3879	2	126250048	126274919
ANGPT1	ensembl	Gallus_gallus.GRCg6a	3885	2	131756078	131920640
ASAP1	ensembl	Gallus_gallus.GRCg6a	3893	2	140568060	140731190
TSNARE1	ensembl	Gallus_gallus.GRCg6a	3898	2	146916969	147397126
PUF60	ensembl	Gallus_gallus.GRCg6a	3902	2	149437442	149465150
ABHD12	ensembl	Gallus_gallus.GRCg6a	3911	3	4209087	4236900
SERTAD2	ensembl	Gallus_gallus.GRCg6a	3920	3	10421943	10440264
PSEN2	ensembl	Gallus_gallus.GRCg6a	3928	3	12595835	12614895
FAM161A	ensembl	Gallus_gallus.GRCg6a	3962	3	15443415	15451711
TMEM63A	ensembl	Gallus_gallus.GRCg6a	3963	3	17289368	17318123
USH2A	ensembl	Gallus_gallus.GRCg6a	3976	3	20458579	20827409
UBR2	ensembl	Gallus_gallus.GRCg6a	3985	3	23082392	23132592
LRPPRC	ensembl	Gallus_gallus.GRCg6a	4004	3	25371305	25456660
CAMKMT	ensembl	Gallus_gallus.GRCg6a	4007	3	25620462	25819300
SRBD1	ensembl	Gallus_gallus.GRCg6a	4009	3	26195862	26317142
RMDN2	ensembl	Gallus_gallus.GRCg6a	4012	3	31979443	32020628
PGBD5	ensembl	Gallus_gallus.GRCg6a	4030	3	40401196	40465340
ARV1	ensembl	Gallus_gallus.GRCg6a	4034	3	40666273	40675811
PSMB1	ensembl	Gallus_gallus.GRCg6a	4035	3	40804438	40810410
STXBP5	ensembl	Gallus_gallus.GRCg6a	4041	3	47205516	47305776
PCMT1	ensembl	Gallus_gallus.GRCg6a	4044	3	48319824	48353937
SYNE1	ensembl	Gallus_gallus.GRCg6a	4046	3	49258198	49530795
NHSL1	ensembl	Gallus_gallus.GRCg6a	4052	3	54296597	54457695
HBS1L	ensembl	Gallus_gallus.GRCg6a	4056	3	55846631	55911966
ALDH8A1	ensembl	Gallus_gallus.GRCg6a	4057	3	55914705	55924998
PKIB	ensembl	Gallus_gallus.GRCg6a	4073	3	61297796	61352281
SLC35F1	ensembl	Gallus_gallus.GRCg6a	4085	3	63360401	63592181
OSTM1	ensembl	Gallus_gallus.GRCg6a	4095	3	67542264	67553225
ANKRD6	ensembl	Gallus_gallus.GRCg6a	4108	3	75547294	75651254
IMPG1	ensembl	Gallus_gallus.GRCg6a	4113	3	80395515	80449179
MYO6	ensembl	Gallus_gallus.GRCg6a	4115	3	80452926	80523317
SENP6	ensembl	Gallus_gallus.GRCg6a	4119	3	80562641	80628792
DST	ensembl	Gallus_gallus.GRCg6a	4130	3	86843658	87137461
MBOAT2	ensembl	Gallus_gallus.GRCg6a	4138	3	95942849	96033545
TAF1B	ensembl	Gallus_gallus.GRCg6a	4139	3	96396186	96484432
ITSN2	ensembl	Gallus_gallus.GRCg6a	4146	3	104214249	104270106
OTOF	ensembl	Gallus_gallus.GRCg6a	4147	3	105305216	105335944
PINX1	ensembl	Gallus_gallus.GRCg6a	4149	3	106825944	106887182
TFAP2D	ensembl	Gallus_gallus.GRCg6a	4155	3	108267469	108317357
SUPT3H	ensembl	Gallus_gallus.GRCg6a	4157	3	109064071	109337621
PTCHD4	ensembl	Gallus_gallus.GRCg6a	4158	3	110161744	110245933
PHF6	ensembl	Gallus_gallus.GRCg6a	4165	4	3991827	4012722
DIAPH2	ensembl	Gallus_gallus.GRCg6a	4169	4	5910181	5955619
NEXMIF	ensembl	Gallus_gallus.GRCg6a	4184	4	12376599	12497277
ZDHHC15	ensembl	Gallus_gallus.GRCg6a	4185	4	12579038	12598950
PSMD10	ensembl	Gallus_gallus.GRCg6a	4190	4	14114460	14117321
SMARCA1	ensembl	Gallus_gallus.GRCg6a	4194	4	14314490	14340811
BIRC8	ensembl	Gallus_gallus.GRCg6a	4202	4	15652758	15672807
THOC2	ensembl	Gallus_gallus.GRCg6a	4204	4	15682570	15730263
FGB	ensembl	Gallus_gallus.GRCg6a	4206	4	20308597	20315123
TDO2	ensembl	Gallus_gallus.GRCg6a	4208	4	20868112	20906890
ASIC5	ensembl	Gallus_gallus.GRCg6a	4208	4	20873531	20887179
MARCH1	ensembl	Gallus_gallus.GRCg6a	4211	4	23437223	23636944
CPE	ensembl	Gallus_gallus.GRCg6a	4212	4	23889262	23935926
SLC7A11	ensembl	Gallus_gallus.GRCg6a	4244	4	28905344	28960060
INPP4B	ensembl	Gallus_gallus.GRCg6a	4247	4	30075344	30313807
LRBA	ensembl	Gallus_gallus.GRCg6a	4253	4	32846926	33218988
SH3D19	ensembl	Gallus_gallus.GRCg6a	4255	4	33241407	33318356
SGMS2	ensembl	Gallus_gallus.GRCg6a	4257	4	37977072	38007439
NEIL3	ensembl	Gallus_gallus.GRCg6a	4268	4	42233732	42250523
BMP2K	ensembl	Gallus_gallus.GRCg6a	4271	4	44872836	44933275
ADGRL3	ensembl	Gallus_gallus.GRCg6a	4277	4	47983446	48374220
NUP54	ensembl	Gallus_gallus.GRCg6a	4287	4	49938453	49950091
PPEF2	ensembl	Gallus_gallus.GRCg6a	4287	4	49948752	49966346
GC	ensembl	Gallus_gallus.GRCg6a	4296	4	50399945	50405933
IL2	ensembl	Gallus_gallus.GRCg6a	4316	4	53716816	53719861
PRDM5	ensembl	Gallus_gallus.GRCg6a	4318	4	54227745	54309687
ANK2	ensembl	Gallus_gallus.GRCg6a	4321	4	56725180	57009349
RAP1GDS1	ensembl	Gallus_gallus.GRCg6a	4326	4	59688409	59777549
TUSC3	ensembl	Gallus_gallus.GRCg6a	4332	4	63620950	63732824
SCFD2	ensembl	Gallus_gallus.GRCg6a	4335	4	65762016	65941747
USP46	ensembl	Gallus_gallus.GRCg6a	4336	4	65987993	66011858
FRYL	ensembl	Gallus_gallus.GRCg6a	4337	4	66298316	66439427
NFXL1	ensembl	Gallus_gallus.GRCg6a	4338	4	66591368	66632326
PPARGC1A	ensembl	Gallus_gallus.GRCg6a	4346	4	73938490	74100704
NCAPG	ensembl	Gallus_gallus.GRCg6a	4349	4	75726455	75920712
LDB2	ensembl	Gallus_gallus.GRCg6a	4353	4	76025150	76382215
EVC2	ensembl	Gallus_gallus.GRCg6a	4361	4	79084298	79147207
WFS1	ensembl	Gallus_gallus.GRCg6a	4364	4	79483567	79516954
SORCS2	ensembl	Gallus_gallus.GRCg6a	4366	4	79986601	80511445
AFAP1	ensembl	Gallus_gallus.GRCg6a	4368	4	80530710	80589183
ABLIM2	ensembl	Gallus_gallus.GRCg6a	4369	4	80649049	80786524
NOP14	ensembl	Gallus_gallus.GRCg6a	4376	4	82245802	82267166
SH3BP2	ensembl	Gallus_gallus.GRCg6a	4379	4	82359242	82394778
EIF2AK3	ensembl	Gallus_gallus.GRCg6a	4385	4	86128674	86168138
PTPRA	ensembl	Gallus_gallus.GRCg6a	4399	4	88545151	88643132
SFXN5	ensembl	Gallus_gallus.GRCg6a	4402	4	89768123	89843165
VPS51	ensembl	Gallus_gallus.GRCg6a	4410	5	1870154	1876969
HIPK3	ensembl	Gallus_gallus.GRCg6a	4411	5	7164776	7254371
ARNTL	ensembl	Gallus_gallus.GRCg6a	4412	5	7820343	7864789
IPO7	ensembl	Gallus_gallus.GRCg6a	4414	5	9624027	9655347
COPB1	ensembl	Gallus_gallus.GRCg6a	4415	5	10651664	10668952
SOX6	ensembl	Gallus_gallus.GRCg6a	4416	5	11366630	11601652
KCNQ1	ensembl	Gallus_gallus.GRCg6a	4420	5	13429698	13749553
LRRC56	ensembl	Gallus_gallus.GRCg6a	4427	5	16144139	16175492
PRR5L	ensembl	Gallus_gallus.GRCg6a	4433	5	19671101	19710796
INO80	ensembl	Gallus_gallus.GRCg6a	4440	5	24663248	24738505
CHAC1	ensembl	Gallus_gallus.GRCg6a	4440	5	24667321	24669438
NUSAP1	ensembl	Gallus_gallus.GRCg6a	4441	5	24796212	24810473
DCAF5	ensembl	Gallus_gallus.GRCg6a	4444	5	28339648	28406328
BMF	ensembl	Gallus_gallus.GRCg6a	4448	5	29608119	29626791
ARHGAP11B	ensembl	Gallus_gallus.GRCg6a	4450	5	30826454	30855767
SPRED1	ensembl	Gallus_gallus.GRCg6a	4451	5	30948808	31002826
MBIP	ensembl	Gallus_gallus.GRCg6a	4456	5	36729897	36743180
LTBP2	ensembl	Gallus_gallus.GRCg6a	4478	5	38139299	38205852
FLVCR2	ensembl	Gallus_gallus.GRCg6a	4480	5	38505542	38536670
AHSA1	ensembl	Gallus_gallus.GRCg6a	4491	5	39441320	39446996
EFCAB11	ensembl	Gallus_gallus.GRCg6a	4497	5	43821392	43876997
NRDE2	ensembl	Gallus_gallus.GRCg6a	4498	5	44011775	44036319
EML1	ensembl	Gallus_gallus.GRCg6a	4500	5	48411424	48530200
DEGS2	ensembl	Gallus_gallus.GRCg6a	4502	5	48671881	48687922
MOK	ensembl	Gallus_gallus.GRCg6a	4504	5	49751116	49768128
KIF26A	ensembl	Gallus_gallus.GRCg6a	4506	5	50931834	50997535
PELI2	ensembl	Gallus_gallus.GRCg6a	4522	5	56146220	56210990
MDGA2	ensembl	Gallus_gallus.GRCg6a	4523	5	56940987	57248827
FAM13C	ensembl	Gallus_gallus.GRCg6a	4528	6	1278454	1365241
RET	ensembl	Gallus_gallus.GRCg6a	4564	6	5520195	5598425
FAM149B1	ensembl	Gallus_gallus.GRCg6a	4567	6	5912791	5925081
PCDH15	ensembl	Gallus_gallus.GRCg6a	4569	6	7005075	7303413
CTNNA3	ensembl	Gallus_gallus.GRCg6a	4573	6	7369397	7806023
CHUK	ensembl	Gallus_gallus.GRCg6a	4592	6	9967532	10003120
TLL2	ensembl	Gallus_gallus.GRCg6a	4594	6	17425485	17478708
TMEM72	ensembl	Gallus_gallus.GRCg6a	4606	6	19964195	19969503
ANKRD22	ensembl	Gallus_gallus.GRCg6a	4607	6	20008951	20032260
STAMBPL1	ensembl	Gallus_gallus.GRCg6a	4609	6	20042684	20062218
ACTA2	ensembl	Gallus_gallus.GRCg6a	4612	6	20062668	20118932
FAS	ensembl	Gallus_gallus.GRCg6a	4612	6	20087175	20099497
SLC16A12	ensembl	Gallus_gallus.GRCg6a	4615	6	20194880	20203208
PANK1	ensembl	Gallus_gallus.GRCg6a	4621	6	20227632	20253500
PPP1R3C	ensembl	Gallus_gallus.GRCg6a	4635	6	20695689	20699934
EXOC6	ensembl	Gallus_gallus.GRCg6a	4645	6	21538202	21623893
CPEB3	ensembl	Gallus_gallus.GRCg6a	4650	6	21812767	21889131
BTAF1	ensembl	Gallus_gallus.GRCg6a	4661	6	21912396	21954114
SH2D6	ensembl	Gallus_gallus.GRCg6a	4662	6	22051933	22144236
PYROXD2	ensembl	Gallus_gallus.GRCg6a	4669	6	23205808	23212431
NEURL1	ensembl	Gallus_gallus.GRCg6a	4670	6	24677212	24753757
ATRNL1	ensembl	Gallus_gallus.GRCg6a	4672	6	29096845	29512936
PDZD8	ensembl	Gallus_gallus.GRCg6a	4673	6	30113636	30163671
BARD1	ensembl	Gallus_gallus.GRCg6a	4682	7	4211052	4254224
ABCA12	ensembl	Gallus_gallus.GRCg6a	4683	7	4266278	4345086
NDUFA10	ensembl	Gallus_gallus.GRCg6a	4688	7	6553073	6593641
ADAM23	ensembl	Gallus_gallus.GRCg6a	4694	7	12447136	12519795
PARD3B	ensembl	Gallus_gallus.GRCg6a	4698	7	12763689	13129732
CCDC141	ensembl	Gallus_gallus.GRCg6a	4705	7	15082040	15139517
CNTNAP5	ensembl	Gallus_gallus.GRCg6a	4724	7	24417886	24674006
SNX4	ensembl	Gallus_gallus.GRCg6a	4735	7	28087994	28116724
CCDC93	ensembl	Gallus_gallus.GRCg6a	4747	7	28878074	28910403
ARHGAP15	ensembl	Gallus_gallus.GRCg6a	4758	7	32698930	33027332
GTDC1	ensembl	Gallus_gallus.GRCg6a	4764	7	33114173	33278345
NTNG1	ensembl	Gallus_gallus.GRCg6a	4766	8	1215190	1359430
VAV3	ensembl	Gallus_gallus.GRCg6a	4767	8	1386094	1534129
FAM102B	ensembl	Gallus_gallus.GRCg6a	4768	8	1608099	1629918
DDX59	ensembl	Gallus_gallus.GRCg6a	4770	8	1826039	1850680
KCNT2	ensembl	Gallus_gallus.GRCg6a	4776	8	3084537	3190916
CDC73	ensembl	Gallus_gallus.GRCg6a	4779	8	3784395	3878789
RGL1	ensembl	Gallus_gallus.GRCg6a	4781	8	8032895	8108276
COLGALT2	ensembl	Gallus_gallus.GRCg6a	4782	8	8110184	8142724
EDEM3	ensembl	Gallus_gallus.GRCg6a	4783	8	8305678	8331735
ST6GALNAC3	ensembl	Gallus_gallus.GRCg6a	4792	8	19735941	19930919
ST3GAL3	ensembl	Gallus_gallus.GRCg6a	4804	8	20538514	20684008
OSBPL9	ensembl	Gallus_gallus.GRCg6a	4806	8	24471404	24524761
RAB3B	ensembl	Gallus_gallus.GRCg6a	4807	8	24549328	24596574
OMA1	ensembl	Gallus_gallus.GRCg6a	4809	8	26650130	26666710
GNG12	ensembl	Gallus_gallus.GRCg6a	4814	8	29045392	29063231
GPC1	ensembl	Gallus_gallus.GRCg6a	4818	9	2867618	3029975
XRN1	ensembl	Gallus_gallus.GRCg6a	4821	9	10579299	10611437
PLS1	ensembl	Gallus_gallus.GRCg6a	4822	9	10648483	10686787
PLSCR1	ensembl	Gallus_gallus.GRCg6a	4824	9	11715875	11727846
GMPS	ensembl	Gallus_gallus.GRCg6a	4831	9	23083565	23104817
MYO9A	ensembl	Gallus_gallus.GRCg6a	4833	10	1858212	2010750
COX5A	ensembl	Gallus_gallus.GRCg6a	4834	10	2848816	2852184
SLCO3A1	ensembl	Gallus_gallus.GRCg6a	4841	10	14786967	14897705
IQCH	ensembl	Gallus_gallus.GRCg6a	4847	10	19311292	19369884
ADGRG1	ensembl	Gallus_gallus.GRCg6a	4850	11	532295	541816
RANBP10	ensembl	Gallus_gallus.GRCg6a	4851	11	793917	847606
CALB2	ensembl	Gallus_gallus.GRCg6a	4853	11	1487565	1492223
HYDIN	ensembl	Gallus_gallus.GRCg6a	4854	11	1545435	1649122
WDR59	ensembl	Gallus_gallus.GRCg6a	4855	11	1901047	1949555
CFDP1	ensembl	Gallus_gallus.GRCg6a	4857	11	1980933	2031846
FTO	ensembl	Gallus_gallus.GRCg6a	4860	11	4645274	4873781
CHST8	ensembl	Gallus_gallus.GRCg6a	4866	11	10491009	10661037
WWOX	ensembl	Gallus_gallus.GRCg6a	4871	11	14060228	14531588
MPHOSPH6	ensembl	Gallus_gallus.GRCg6a	4874	11	15799465	15809344
TLDC1	ensembl	Gallus_gallus.GRCg6a	4880	11	16763730	16776095
COTL1	ensembl	Gallus_gallus.GRCg6a	4881	11	16818088	16836168
KLHDC4	ensembl	Gallus_gallus.GRCg6a	4885	11	17912569	17940191
ZNF276	ensembl	Gallus_gallus.GRCg6a	4888	11	18771553	18778212
PBRM1	ensembl	Gallus_gallus.GRCg6a	4895	12	1105932	1164786
CACNA2D3	ensembl	Gallus_gallus.GRCg6a	4896	12	7720781	8130930
TAFA1	ensembl	Gallus_gallus.GRCg6a	4907	12	15332071	15534822
ARAP3	ensembl	Gallus_gallus.GRCg6a	4914	13	2689768	2705890
RARS	ensembl	Gallus_gallus.GRCg6a	4925	13	5487041	5503846
UBLCP1	ensembl	Gallus_gallus.GRCg6a	4938	13	11317888	11330697
HAVCR1	ensembl	Gallus_gallus.GRCg6a	4947	13	12143095	12173099
TIMD4	ensembl	Gallus_gallus.GRCg6a	4947	13	12172827	12188986
GEMIN5	ensembl	Gallus_gallus.GRCg6a	4948	13	12720692	12738061
NME5	ensembl	Gallus_gallus.GRCg6a	4953	13	15019063	15029058
LECT2	ensembl	Gallus_gallus.GRCg6a	4957	13	15913091	15918063
DDX46	ensembl	Gallus_gallus.GRCg6a	4960	13	16391606	16409679
P4HA2	ensembl	Gallus_gallus.GRCg6a	4966	13	17442199	17465935
LARS1	ensembl	Gallus_gallus.GRCg6a	4969	13	18498942	18524347
PDAP1	ensembl	Gallus_gallus.GRCg6a	4973	14	4772825	4781135
DHRS7B	ensembl	Gallus_gallus.GRCg6a	4974	14	4935123	4946169
MGRN1	ensembl	Gallus_gallus.GRCg6a	4980	14	12746596	12794827
EP400	ensembl	Gallus_gallus.GRCg6a	4982	15	2872376	2917993
PLA2G1B	ensembl	Gallus_gallus.GRCg6a	4998	15	9655323	9657040
POLE	ensembl	Gallus_gallus.GRCg6a	5002	15	10292857	10312463
TRIM27.2	ensembl	Gallus_gallus.GRCg6a	5005	16	2493004	2535671
C4	ensembl	Gallus_gallus.GRCg6a	5007	16	2609635	2624278
NELFB	ensembl	Gallus_gallus.GRCg6a	5013	17	2266795	2277934
TNFSF8	ensembl	Gallus_gallus.GRCg6a	5019	17	2970870	2989531
SLC25A25	ensembl	Gallus_gallus.GRCg6a	5025	17	5166891	5181671
FAM102A	ensembl	Gallus_gallus.GRCg6a	5026	17	5201839	5237283
DNM1	ensembl	Gallus_gallus.GRCg6a	5027	17	5387537	5447145
LRRC8A	ensembl	Gallus_gallus.GRCg6a	5028	17	5668179	5684619
FNBP1	ensembl	Gallus_gallus.GRCg6a	5029	17	6032920	6121111
GTF3C5	ensembl	Gallus_gallus.GRCg6a	5030	17	7080384	7087304
ADAMTSL2	ensembl	Gallus_gallus.GRCg6a	5032	17	7269757	7290205
DBH	ensembl	Gallus_gallus.GRCg6a	5033	17	7312155	7320900
SNAPC4	ensembl	Gallus_gallus.GRCg6a	5034	17	8190426	8206043
CRB2	ensembl	Gallus_gallus.GRCg6a	5036	17	9279299	9313749
MYH10	ensembl	Gallus_gallus.GRCg6a	5041	18	1725828	1819262
SEPTIN9	ensembl	Gallus_gallus.GRCg6a	5045	18	3765314	3832983
ACOX1	ensembl	Gallus_gallus.GRCg6a	5048	18	4586308	4604300
HELZ	ensembl	Gallus_gallus.GRCg6a	5052	18	7145327	7217148
ATP2A3	ensembl	Gallus_gallus.GRCg6a	5062	19	3422032	3455961
CAMKK1	ensembl	Gallus_gallus.GRCg6a	5063	19	3475171	3556769
ERAL1	ensembl	Gallus_gallus.GRCg6a	5065	19	6005974	6009998
ABR	ensembl	Gallus_gallus.GRCg6a	5066	19	6464720	6487543
PIGL	ensembl	Gallus_gallus.GRCg6a	5067	19	6669701	6722801
ACACA	ensembl	Gallus_gallus.GRCg6a	5069	19	8593460	8693146
TADA2A	ensembl	Gallus_gallus.GRCg6a	5071	19	8701796	8723880
CEP250	ensembl	Gallus_gallus.GRCg6a	5072	20	1216181	1250159
KCNB1	ensembl	Gallus_gallus.GRCg6a	5079	20	6525285	6624185
HRH3	ensembl	Gallus_gallus.GRCg6a	5081	20	7770874	7779087
DIDO1	ensembl	Gallus_gallus.GRCg6a	5083	20	8379979	8427313
COL20A1	ensembl	Gallus_gallus.GRCg6a	5084	20	8822383	8865514
NSFL1C	ensembl	Gallus_gallus.GRCg6a	5085	20	9807223	9814892
CLCN6	ensembl	Gallus_gallus.GRCg6a	5091	21	5586241	5605153
ZBTB40	ensembl	Gallus_gallus.GRCg6a	5095	21	6175387	6201927
ADGRA2	ensembl	Gallus_gallus.GRCg6a	5098	22	2510164	2527342
MAN1C1	ensembl	Gallus_gallus.GRCg6a	5104	23	2453389	2495023
NFRKB	ensembl	Gallus_gallus.GRCg6a	5110	24	1568478	1585984
JAM3	ensembl	Gallus_gallus.GRCg6a	5112	24	2520519	2547726
NECTIN1	ensembl	Gallus_gallus.GRCg6a	5114	24	4061201	4131571
BCO2	ensembl	Gallus_gallus.GRCg6a	5118	24	6140068	6160788
LGR6	ensembl	Gallus_gallus.GRCg6a	5124	26	429845	474775
WNT3	ensembl	Gallus_gallus.GRCg6a	5128	27	3523220	3544732
ANP32B	ensembl	Gallus_gallus.GRCg6a	5133	28	1828004	1835141
EFNA2	ensembl	Gallus_gallus.GRCg6a	5134	28	3202721	3234192
KIF5A	ensembl	Gallus_gallus.GRCg6a	5139	33	3766641	3801104
DCTN2	ensembl	Gallus_gallus.GRCg6a	5139	33	3802569	3810752
HNRNPA1	ensembl	Gallus_gallus.GRCg6a	5141	33	7724030	7729606
