# Supplementary material for: Whole Genome Resequencing Revealed the Genetic Relationship and Selected Regions among Baicheng-You, Beijing-You, and European-Origin Broilers
Source: Biology (Basel). 2023 Nov 3;12(11):1397. doi: 10.3390/biology12111397 (PMC10669838; doi:10.3390/biology12111397)
Supplement: Supplementary file 1 [file biology-12-01397-s001.zip › Table S8.xlsx]

## Sheet: Sheet1
Table S8. Candidate genes between Baicheng-You and Beijing-You chickens identified by the XP-EHH method
Gene name	Database	Reference genome	Selection signatures	Chr	Gene position
DNAJB9	ensembl	Gallus_gallus.GRCg6a	1	1	28562689	28571188
FAM155A	ensembl	Gallus_gallus.GRCg6a	4	1	142238918	142254571
WNT11	ensembl	Gallus_gallus.GRCg6a	5	1	195315169	195341425
WNT3A	ensembl	Gallus_gallus.GRCg6a	7	2	2551903	2634749
WNT9A	ensembl	Gallus_gallus.GRCg6a	7	2	2665702	2717022
PRKAG2	ensembl	Gallus_gallus.GRCg6a	8	2	6368885	6550794
GALNT11	ensembl	Gallus_gallus.GRCg6a	8	2	6578374	6618231
KMT2C	ensembl	Gallus_gallus.GRCg6a	8	2	6621972	6760289
INSIG1	ensembl	Gallus_gallus.GRCg6a	10	2	7910368	7918977
EN2	ensembl	Gallus_gallus.GRCg6a	11	2	7960618	7964289
RBM33	ensembl	Gallus_gallus.GRCg6a	12	2	8053974	8140763
SHH	ensembl	Gallus_gallus.GRCg6a	12	2	8166209	8175880
RNF32	ensembl	Gallus_gallus.GRCg6a	12	2	8502129	8513581
LMBR1	ensembl	Gallus_gallus.GRCg6a	12	2	8517673	8568953
NOM1	ensembl	Gallus_gallus.GRCg6a	12	2	8600621	8614906
MNX1	ensembl	Gallus_gallus.GRCg6a	12	2	8624610	8627626
UBE3C	ensembl	Gallus_gallus.GRCg6a	12	2	8668167	8731922
DNAJB6	ensembl	Gallus_gallus.GRCg6a	13	2	8738366	8788229
PTPRN2	ensembl	Gallus_gallus.GRCg6a	14	2	8874767	9429088
U6	ensembl	Gallus_gallus.GRCg6a	16	2	77070632	77070735
EPB41L3	ensembl	Gallus_gallus.GRCg6a	18	2	100148458	100212328
ZBTB14	ensembl	Gallus_gallus.GRCg6a	18	2	100241333	100243364
AKAIN1	ensembl	Gallus_gallus.GRCg6a	18	2	100257486	100276143
ABCG8	ensembl	Gallus_gallus.GRCg6a	19	3	25344295	25359387
LRPPRC	ensembl	Gallus_gallus.GRCg6a	19	3	25371305	25456660
ANK3	ensembl	Gallus_gallus.GRCg6a	26	6	9421563	9766762
CCDC6	ensembl	Gallus_gallus.GRCg6a	26	6	9774397	9819482
SLC16A9	ensembl	Gallus_gallus.GRCg6a	26	6	9839922	9859361
ZSWIM8	ensembl	Gallus_gallus.GRCg6a	27	6	16669233	16730354
SLC25A24	ensembl	Gallus_gallus.GRCg6a	29	8	1583595	1606906
FAM102B	ensembl	Gallus_gallus.GRCg6a	29	8	1608099	1629918
NR5A2	ensembl	Gallus_gallus.GRCg6a	30	8	1987324	2069077
OMA1	ensembl	Gallus_gallus.GRCg6a	31	8	26650130	26666710
TACSTD2	ensembl	Gallus_gallus.GRCg6a	31	8	26673217	26674144
CDH13	ensembl	Gallus_gallus.GRCg6a	33	11	15966487	16395265
H2AFY	ensembl	Gallus_gallus.GRCg6a	35	13	16116567	16161844
SMKR1	ensembl	Gallus_gallus.GRCg6a	36	1	1415723	1417686
PLXNA4	ensembl	Gallus_gallus.GRCg6a	37	1	2887148	3334587
PHTF2	ensembl	Gallus_gallus.GRCg6a	38	1	12579897	12642685
PTPN12	ensembl	Gallus_gallus.GRCg6a	39	1	12711371	12781126
CADPS2	ensembl	Gallus_gallus.GRCg6a	55	1	22670291	22971425
KCND2	ensembl	Gallus_gallus.GRCg6a	58	1	23662850	23926311
IMMP2L	ensembl	Gallus_gallus.GRCg6a	61	1	27428136	27876726
NRCAM	ensembl	Gallus_gallus.GRCg6a	68	1	28704251	28843445
PPHLN1	ensembl	Gallus_gallus.GRCg6a	70	1	29702686	29770993
ARID2	ensembl	Gallus_gallus.GRCg6a	72	1	30872872	30977443
USP15	ensembl	Gallus_gallus.GRCg6a	73	1	33026379	33090152
UTP20	ensembl	Gallus_gallus.GRCg6a	80	1	47648410	47707994
ATF7IP	ensembl	Gallus_gallus.GRCg6a	81	1	48844718	48898342
SREBF2	ensembl	Gallus_gallus.GRCg6a	82	1	49494257	49513013
CCDC134	ensembl	Gallus_gallus.GRCg6a	87	1	49511857	49516278
ZC3H7B	ensembl	Gallus_gallus.GRCg6a	88	1	49688865	49725642
RANGAP1	ensembl	Gallus_gallus.GRCg6a	90	1	49734327	49753467
EP300	ensembl	Gallus_gallus.GRCg6a	92	1	49780325	49836356
RBX1	ensembl	Gallus_gallus.GRCg6a	94	1	49860867	49871899
SYN3	ensembl	Gallus_gallus.GRCg6a	106	1	53021721	53223751
TIMP3	ensembl	Gallus_gallus.GRCg6a	111	1	53094947	53127580
BTBD11	ensembl	Gallus_gallus.GRCg6a	112	1	53377416	53545431
PAH	ensembl	Gallus_gallus.GRCg6a	114	1	55078825	55114899
MKRN4P	ensembl	Gallus_gallus.GRCg6a	119	1	56779849	56801776
DGKI	ensembl	Gallus_gallus.GRCg6a	120	1	57435331	57641794
EPS8	ensembl	Gallus_gallus.GRCg6a	127	1	62935249	63064741
PLEKHA5	ensembl	Gallus_gallus.GRCg6a	135	1	64349798	64514784
PDE3A	ensembl	Gallus_gallus.GRCg6a	143	1	64882883	65118721
TTLL1	ensembl	Gallus_gallus.GRCg6a	148	1	68477408	68498513
GPR19	ensembl	Gallus_gallus.GRCg6a	166	1	71980272	71988795
FAR2	ensembl	Gallus_gallus.GRCg6a	169	1	73191857	73320608
KPNA1	ensembl	Gallus_gallus.GRCg6a	170	1	77477877	77514773
GSK3B	ensembl	Gallus_gallus.GRCg6a	177	1	80750811	80886512
LSAMP	ensembl	Gallus_gallus.GRCg6a	184	1	82041116	83002376
QTRT2	ensembl	Gallus_gallus.GRCg6a	187	1	83770540	83782730
CCDC191	ensembl	Gallus_gallus.GRCg6a	188	1	83782815	83801691
CBLB	ensembl	Gallus_gallus.GRCg6a	191	1	87757880	87881272
TRAT1	ensembl	Gallus_gallus.GRCg6a	194	1	88912485	88924526
HJURP	ensembl	Gallus_gallus.GRCg6a	194	1	88927960	88942320
GUCA1C	ensembl	Gallus_gallus.GRCg6a	195	1	88956754	88981453
ZNF654	ensembl	Gallus_gallus.GRCg6a	197	1	90035289	90069147
CADM2	ensembl	Gallus_gallus.GRCg6a	214	1	94731886	94975094
NCAM2	ensembl	Gallus_gallus.GRCg6a	233	1	102077385	102329583
JAM2	ensembl	Gallus_gallus.GRCg6a	238	1	103822633	103856294
KCNJ6	ensembl	Gallus_gallus.GRCg6a	244	1	108556236	108714780
DSCAM	ensembl	Gallus_gallus.GRCg6a	250	1	109565520	110029599
LANCL3	ensembl	Gallus_gallus.GRCg6a	254	1	114517355	114546887
FRMPD4	ensembl	Gallus_gallus.GRCg6a	270	1	124929946	125232394
CD99	ensembl	Gallus_gallus.GRCg6a	275	1	129862450	129887257
GRTP1	ensembl	Gallus_gallus.GRCg6a	283	1	138803178	138831232
ABHD13	ensembl	Gallus_gallus.GRCg6a	284	1	141647287	141655299
LIG4	ensembl	Gallus_gallus.GRCg6a	284	1	141655789	141659420
LECT1	ensembl	Gallus_gallus.GRCg6a	316	1	167041408	167053133
VWA8	ensembl	Gallus_gallus.GRCg6a	321	1	167303114	167502950
ESD	ensembl	Gallus_gallus.GRCg6a	330	1	169645535	169655095
FNDC3A	ensembl	Gallus_gallus.GRCg6a	335	1	170318524	170431070
WDFY2	ensembl	Gallus_gallus.GRCg6a	341	1	171476437	171542217
KL	ensembl	Gallus_gallus.GRCg6a	344	1	175586953	175631538
MICU2	ensembl	Gallus_gallus.GRCg6a	350	1	179741155	179876036
CNTN5	ensembl	Gallus_gallus.GRCg6a	360	1	184782914	185386260
MAML2	ensembl	Gallus_gallus.GRCg6a	364	1	186248196	186456865
FAM76B	ensembl	Gallus_gallus.GRCg6a	365	1	186558472	186567752
MRE11	ensembl	Gallus_gallus.GRCg6a	370	1	186935469	186955206
VSTM5	ensembl	Gallus_gallus.GRCg6a	372	1	187083455	187092642
MED17	ensembl	Gallus_gallus.GRCg6a	372	1	187090984	187108246
FAT3	ensembl	Gallus_gallus.GRCg6a	379	1	187671552	188016984
CHORDC1	ensembl	Gallus_gallus.GRCg6a	392	1	188868223	188880800
NAALAD2	ensembl	Gallus_gallus.GRCg6a	395	1	188891315	188922631
TMEM135	ensembl	Gallus_gallus.GRCg6a	408	1	189832689	189999103
RAB30	ensembl	Gallus_gallus.GRCg6a	412	1	190343744	190384017
PCF11	ensembl	Gallus_gallus.GRCg6a	416	1	190407769	190427144
CCDC90B	ensembl	Gallus_gallus.GRCg6a	423	1	190445981	190454372
TENM4	ensembl	Gallus_gallus.GRCg6a	451	1	193461898	193803700
NARS2	ensembl	Gallus_gallus.GRCg6a	452	1	193877713	193930403
GAB2	ensembl	Gallus_gallus.GRCg6a	453	1	193942684	194025658
USP35	ensembl	Gallus_gallus.GRCg6a	455	1	194252394	194279388
RSF1	ensembl	Gallus_gallus.GRCg6a	458	1	194375025	194427283
CLNS1A	ensembl	Gallus_gallus.GRCg6a	461	1	194436252	194446714
AQP11	ensembl	Gallus_gallus.GRCg6a	462	1	194448531	194462713
MYO7A	ensembl	Gallus_gallus.GRCg6a	466	1	194597369	194675601
CAPN5	ensembl	Gallus_gallus.GRCg6a	467	1	194700308	194747859
UVRAG	ensembl	Gallus_gallus.GRCg6a	483	1	195484990	195565945
KLHL40	ensembl	Gallus_gallus.GRCg6a	486	2	2093895	2104170
HHATL	ensembl	Gallus_gallus.GRCg6a	489	2	2107464	2119611
IBA57	ensembl	Gallus_gallus.GRCg6a	508	2	2387986	2392484
GJC2	ensembl	Gallus_gallus.GRCg6a	510	2	2396097	2402774
MYO1G	ensembl	Gallus_gallus.GRCg6a	526	2	4129233	4138053
GARS	ensembl	Gallus_gallus.GRCg6a	535	2	4427833	4450500
SCN5A	ensembl	Gallus_gallus.GRCg6a	537	2	5538868	5700257
XYLB	ensembl	Gallus_gallus.GRCg6a	540	2	6172986	6255970
DPP6	ensembl	Gallus_gallus.GRCg6a	577	2	7565007	7718788
ESYT2	ensembl	Gallus_gallus.GRCg6a	598	2	9553966	9621260
VIPR2	ensembl	Gallus_gallus.GRCg6a	601	2	9698844	9749846
PARD3	ensembl	Gallus_gallus.GRCg6a	606	2	13147629	13581750
ZNF438	ensembl	Gallus_gallus.GRCg6a	609	2	14591854	14633849
WAC	ensembl	Gallus_gallus.GRCg6a	613	2	15339469	15395461
ARHGAP21	ensembl	Gallus_gallus.GRCg6a	615	2	16795056	16932049
PLXDC2	ensembl	Gallus_gallus.GRCg6a	624	2	18525903	18759573
ITGA8	ensembl	Gallus_gallus.GRCg6a	627	2	20336331	20435530
FAM171A1	ensembl	Gallus_gallus.GRCg6a	629	2	20492485	20575251
NMT2	ensembl	Gallus_gallus.GRCg6a	633	2	20585985	20613422
RPP38	ensembl	Gallus_gallus.GRCg6a	637	2	20616815	20619955
ACBD7	ensembl	Gallus_gallus.GRCg6a	637	2	20619979	20622930
ADAM22	ensembl	Gallus_gallus.GRCg6a	638	2	20850062	20974465
ZNF804B	ensembl	Gallus_gallus.GRCg6a	643	2	21172333	21382361
STEAP2	ensembl	Gallus_gallus.GRCg6a	657	2	21667322	21673630
CFAP69	ensembl	Gallus_gallus.GRCg6a	658	2	21682611	21706828
CDK14	ensembl	Gallus_gallus.GRCg6a	662	2	21788601	22097425
CYP51A1	ensembl	Gallus_gallus.GRCg6a	676	2	22493952	22507735
KRIT1	ensembl	Gallus_gallus.GRCg6a	677	2	22512900	22533249
ANKIB1	ensembl	Gallus_gallus.GRCg6a	682	2	22533864	22614984
PEX1	ensembl	Gallus_gallus.GRCg6a	685	2	22648851	22674871
RBM48	ensembl	Gallus_gallus.GRCg6a	687	2	22674892	22680498
CDK6	ensembl	Gallus_gallus.GRCg6a	688	2	22703461	22836675
HEPACAM2	ensembl	Gallus_gallus.GRCg6a	692	2	22928450	22947948
VPS50	ensembl	Gallus_gallus.GRCg6a	692	2	22944848	23062879
CALCR	ensembl	Gallus_gallus.GRCg6a	693	2	23060807	23197789
PPP1R9A	ensembl	Gallus_gallus.GRCg6a	701	2	23715866	23846194
DGKB	ensembl	Gallus_gallus.GRCg6a	708	2	27388794	27720368
CRPPA	ensembl	Gallus_gallus.GRCg6a	710	2	28279818	28389303
CDCA7L	ensembl	Gallus_gallus.GRCg6a	719	2	30557467	30567159
MALSU1	ensembl	Gallus_gallus.GRCg6a	722	2	31145533	31152182
HIBADH	ensembl	Gallus_gallus.GRCg6a	727	2	32837139	32919855
JAZF1	ensembl	Gallus_gallus.GRCg6a	728	2	32987174	33160334
SCRN1	ensembl	Gallus_gallus.GRCg6a	730	2	33867648	33902516
PLCL2	ensembl	Gallus_gallus.GRCg6a	739	2	34519722	34632243
LRRC3B	ensembl	Gallus_gallus.GRCg6a	743	2	38121822	38167107
CPNE4	ensembl	Gallus_gallus.GRCg6a	749	2	41858803	42075903
DNAJC13	ensembl	Gallus_gallus.GRCg6a	754	2	42198570	42245119
TRAK1	ensembl	Gallus_gallus.GRCg6a	762	2	43663532	43767508
FBXL2	ensembl	Gallus_gallus.GRCg6a	765	2	44518220	44569669
KIAA0895	ensembl	Gallus_gallus.GRCg6a	767	2	46711259	46733681
BBS9	ensembl	Gallus_gallus.GRCg6a	771	2	47626395	47911248
RECK	ensembl	Gallus_gallus.GRCg6a	774	2	55980846	56043283
CTDP1	ensembl	Gallus_gallus.GRCg6a	781	2	56379948	56480039
NFATC1	ensembl	Gallus_gallus.GRCg6a	784	2	56572958	56689906
ATP9B	ensembl	Gallus_gallus.GRCg6a	785	2	56708506	56875260
PHACTR1	ensembl	Gallus_gallus.GRCg6a	798	2	62237702	62532964
FARS2	ensembl	Gallus_gallus.GRCg6a	805	2	65202325	65441059
PRPF4B	ensembl	Gallus_gallus.GRCg6a	808	2	65939197	65962215
PHLPP1	ensembl	Gallus_gallus.GRCg6a	809	2	67975897	68105942
CDH18	ensembl	Gallus_gallus.GRCg6a	817	2	74190751	74441847
FBXL7	ensembl	Gallus_gallus.GRCg6a	821	2	75831410	75998658
MED10	ensembl	Gallus_gallus.GRCg6a	859	2	79858774	79862773
VWC2	ensembl	Gallus_gallus.GRCg6a	863	2	80493427	80551989
IKZF1	ensembl	Gallus_gallus.GRCg6a	864	2	80659236	80730292
GALR1	ensembl	Gallus_gallus.GRCg6a	873	2	90395819	90410898
ZNF407	ensembl	Gallus_gallus.GRCg6a	876	2	91466387	91808773
LDLRAD4	ensembl	Gallus_gallus.GRCg6a	878	2	96632938	96858886
CEP192	ensembl	Gallus_gallus.GRCg6a	880	2	96924967	96981295
NAPG	ensembl	Gallus_gallus.GRCg6a	883	2	98051108	98065183
RALBP1	ensembl	Gallus_gallus.GRCg6a	884	2	98528472	98559608
B4GALT6	ensembl	Gallus_gallus.GRCg6a	905	2	106147108	106171103
SPIDR	ensembl	Gallus_gallus.GRCg6a	909	2	107710840	107910331
SNTG1	ensembl	Gallus_gallus.GRCg6a	910	2	108764816	109090785
C8orf34	ensembl	Gallus_gallus.GRCg6a	923	2	115821712	115984273
JPH1	ensembl	Gallus_gallus.GRCg6a	931	2	118111383	118189824
ZNF704	ensembl	Gallus_gallus.GRCg6a	938	2	121005791	121083584
CA3A	ensembl	Gallus_gallus.GRCg6a	953	2	122678180	122689749
CA3B	ensembl	Gallus_gallus.GRCg6a	956	2	122705158	122724398
RNF19A	ensembl	Gallus_gallus.GRCg6a	966	2	128339132	128375825
ANXA13	ensembl	Gallus_gallus.GRCg6a	973	2	138127619	138151268
ST3GAL1	ensembl	Gallus_gallus.GRCg6a	974	2	142083463	142108042
COL22A1	ensembl	Gallus_gallus.GRCg6a	978	2	144555101	144755284
FSHR	ensembl	Gallus_gallus.GRCg6a	980	3	8032161	8144176
WDPCP	ensembl	Gallus_gallus.GRCg6a	982	3	9992627	10131875
SPTLC3	ensembl	Gallus_gallus.GRCg6a	987	3	12892857	12984138
PLCB1	ensembl	Gallus_gallus.GRCg6a	991	3	14299839	14672677
TMX4	ensembl	Gallus_gallus.GRCg6a	992	3	14723403	14749328
HAO1	ensembl	Gallus_gallus.GRCg6a	996	3	14754615	14781742
BROX	ensembl	Gallus_gallus.GRCg6a	997	3	18081222	18103577
SPATA17	ensembl	Gallus_gallus.GRCg6a	1002	3	19747666	19838517
ESRRG	ensembl	Gallus_gallus.GRCg6a	1003	3	20068343	20429542
SYT14	ensembl	Gallus_gallus.GRCg6a	1004	3	22825936	22906255
UBR2	ensembl	Gallus_gallus.GRCg6a	1005	3	23082392	23132592
THADA	ensembl	Gallus_gallus.GRCg6a	1028	3	25096501	25247758
PLEKHH2	ensembl	Gallus_gallus.GRCg6a	1031	3	25256109	25303550
PPM1B	ensembl	Gallus_gallus.GRCg6a	1044	3	25523064	25581617
SLC4A1AP	ensembl	Gallus_gallus.GRCg6a	1056	3	27903237	27919436
KCNK5	ensembl	Gallus_gallus.GRCg6a	1066	3	29310781	29341097
RNF8	ensembl	Gallus_gallus.GRCg6a	1067	3	30308983	30359625
TCTE1	ensembl	Gallus_gallus.GRCg6a	1067	3	30345790	30353990
TFB2M	ensembl	Gallus_gallus.GRCg6a	1069	3	34033598	34041878
SMYD3	ensembl	Gallus_gallus.GRCg6a	1072	3	34048590	34412338
EFCAB2	ensembl	Gallus_gallus.GRCg6a	1074	3	34734303	34757372
RGS7	ensembl	Gallus_gallus.GRCg6a	1086	3	35972263	36229904
RAB4A	ensembl	Gallus_gallus.GRCg6a	1100	3	40043583	40064101
AGT	ensembl	Gallus_gallus.GRCg6a	1103	3	40543177	40555076
PSMB1	ensembl	Gallus_gallus.GRCg6a	1105	3	40804438	40810410
THBS2	ensembl	Gallus_gallus.GRCg6a	1109	3	41431874	41463697
GINM1	ensembl	Gallus_gallus.GRCg6a	1137	3	48242278	48258995
PLEKHG1	ensembl	Gallus_gallus.GRCg6a	1138	3	48624389	48741485
ESR1	ensembl	Gallus_gallus.GRCg6a	1146	3	49053965	49241576
TMEM181	ensembl	Gallus_gallus.GRCg6a	1155	3	52142821	52165059
SYTL3	ensembl	Gallus_gallus.GRCg6a	1158	3	52171021	52200623
EZR	ensembl	Gallus_gallus.GRCg6a	1159	3	52201415	52238151
NHSL1	ensembl	Gallus_gallus.GRCg6a	1160	3	54296597	54457695
PERP2	ensembl	Gallus_gallus.GRCg6a	1165	3	54597280	54606430
PERP1	ensembl	Gallus_gallus.GRCg6a	1167	3	54615333	54632861
PEX7	ensembl	Gallus_gallus.GRCg6a	1169	3	55012657	55048318
MOXD1	ensembl	Gallus_gallus.GRCg6a	1170	3	56993933	57046070
ARHGAP18	ensembl	Gallus_gallus.GRCg6a	1178	3	58109966	58167330
THEMIS	ensembl	Gallus_gallus.GRCg6a	1184	3	59052743	59130068
SLC35F1	ensembl	Gallus_gallus.GRCg6a	1189	3	63360401	63592181
RFX6	ensembl	Gallus_gallus.GRCg6a	1192	3	63709871	63742912
GPRC6A	ensembl	Gallus_gallus.GRCg6a	1194	3	63761182	63771757
FAM162B	ensembl	Gallus_gallus.GRCg6a	1195	3	63775429	63778379
KPNA5	ensembl	Gallus_gallus.GRCg6a	1195	3	63782064	63799496
ZUP1	ensembl	Gallus_gallus.GRCg6a	1196	3	63799081	63805160
PDSS2	ensembl	Gallus_gallus.GRCg6a	1209	3	67850522	67962399
PRDM1	ensembl	Gallus_gallus.GRCg6a	1211	3	68350477	68445504
PM20D2	ensembl	Gallus_gallus.GRCg6a	1223	3	75796307	75810677
MYO6	ensembl	Gallus_gallus.GRCg6a	1232	3	80452926	80523317
FAM135A	ensembl	Gallus_gallus.GRCg6a	1233	3	82677497	82757736
HMGCLL1	ensembl	Gallus_gallus.GRCg6a	1238	3	87481259	87553795
CSMD1	ensembl	Gallus_gallus.GRCg6a	1250	3	89801439	90172395
OTOF	ensembl	Gallus_gallus.GRCg6a	1253	3	105305216	105335944
MSRA	ensembl	Gallus_gallus.GRCg6a	1262	3	106426632	106687390
AvBD11	ensembl	Gallus_gallus.GRCg6a	1269	3	107406231	107408849
ABCB7	ensembl	Gallus_gallus.GRCg6a	1275	4	12513106	12540210
ATRX	ensembl	Gallus_gallus.GRCg6a	1276	4	12808926	12883679
TRPC5	ensembl	Gallus_gallus.GRCg6a	1279	4	13079135	13140422
AMMECR1	ensembl	Gallus_gallus.GRCg6a	1297	4	13620556	13686385
SEPT6	ensembl	Gallus_gallus.GRCg6a	1315	4	16507527	16532945
MARCH1	ensembl	Gallus_gallus.GRCg6a	1321	4	23437223	23636944
TLL1	ensembl	Gallus_gallus.GRCg6a	1326	4	24072461	24205658
SPOCK3	ensembl	Gallus_gallus.GRCg6a	1333	4	24520359	24685116
MFAP3L	ensembl	Gallus_gallus.GRCg6a	1339	4	25273122	25277372
CLCN3	ensembl	Gallus_gallus.GRCg6a	1341	4	25336747	25380396
CBR4	ensembl	Gallus_gallus.GRCg6a	1343	4	25542372	25549419
ARHGAP10	ensembl	Gallus_gallus.GRCg6a	1382	4	31986664	32114649
NR3C2	ensembl	Gallus_gallus.GRCg6a	1389	4	32119492	32321153
TMEM154	ensembl	Gallus_gallus.GRCg6a	1396	4	33862692	33875050
STOX2	ensembl	Gallus_gallus.GRCg6a	1404	4	39615025	39740111
GALNTL6	ensembl	Gallus_gallus.GRCg6a	1424	4	42753708	43184699
GALNT7	ensembl	Gallus_gallus.GRCg6a	1426	4	43216401	43284221
ARHGAP24	ensembl	Gallus_gallus.GRCg6a	1435	4	46061676	46215503
WDFY3	ensembl	Gallus_gallus.GRCg6a	1436	4	46876386	47053196
ADGRL3	ensembl	Gallus_gallus.GRCg6a	1457	4	47983446	48374220
CENPC	ensembl	Gallus_gallus.GRCg6a	1465	4	51571156	51602821
UBA6	ensembl	Gallus_gallus.GRCg6a	1467	4	51615757	51647742
FAT4	ensembl	Gallus_gallus.GRCg6a	1476	4	52507987	52651583
ANXA5	ensembl	Gallus_gallus.GRCg6a	1478	4	53964699	53995130
LARP7	ensembl	Gallus_gallus.GRCg6a	1482	4	57070604	57098235
EGF	ensembl	Gallus_gallus.GRCg6a	1487	4	58021967	58080491
LRIT3	ensembl	Gallus_gallus.GRCg6a	1488	4	58088312	58100247
RRH	ensembl	Gallus_gallus.GRCg6a	1488	4	58101330	58112441
GAR1	ensembl	Gallus_gallus.GRCg6a	1489	4	58117523	58120305
CASP6	ensembl	Gallus_gallus.GRCg6a	1491	4	58145236	58153306
TUSC3	ensembl	Gallus_gallus.GRCg6a	1493	4	63620950	63732824
NFXL1	ensembl	Gallus_gallus.GRCg6a	1494	4	66591368	66632326
WDR1	ensembl	Gallus_gallus.GRCg6a	1517	4	78304219	78340393
EVC2	ensembl	Gallus_gallus.GRCg6a	1526	4	79084298	79147207
ACOX3	ensembl	Gallus_gallus.GRCg6a	1527	4	80933353	80968494
CPZ	ensembl	Gallus_gallus.GRCg6a	1528	4	81163250	81197855
HTT	ensembl	Gallus_gallus.GRCg6a	1534	4	82134637	82208291
REEP1	ensembl	Gallus_gallus.GRCg6a	1540	4	85498153	85557858
ADRA1D	ensembl	Gallus_gallus.GRCg6a	1554	4	88341840	88377988
PTPRA	ensembl	Gallus_gallus.GRCg6a	1562	4	88545151	88643132
EXOC6B	ensembl	Gallus_gallus.GRCg6a	1567	4	89880065	90118830
HIPK3	ensembl	Gallus_gallus.GRCg6a	1569	5	7164776	7254371
KCNC1	ensembl	Gallus_gallus.GRCg6a	1574	5	12414763	12510791
MRPL23	ensembl	Gallus_gallus.GRCg6a	1577	5	14195145	14206180
TNNT3	ensembl	Gallus_gallus.GRCg6a	1578	5	14207186	14237040
LSP1P1	ensembl	Gallus_gallus.GRCg6a	1582	5	14250735	14289860
TNNI2	ensembl	Gallus_gallus.GRCg6a	1582	5	14291354	14294088
TSPAN4	ensembl	Gallus_gallus.GRCg6a	1585	5	15478170	15870938
CD151	ensembl	Gallus_gallus.GRCg6a	1598	5	15884246	15915623
SLC25A22	ensembl	Gallus_gallus.GRCg6a	1599	5	16016176	16051789
PPP6R3	ensembl	Gallus_gallus.GRCg6a	1602	5	16683896	16735572
FBXO3	ensembl	Gallus_gallus.GRCg6a	1609	5	18629829	18649356
LDLRAD3	ensembl	Gallus_gallus.GRCg6a	1620	5	19507937	19608245
LRRC4C	ensembl	Gallus_gallus.GRCg6a	1623	5	20745722	21182056
HSD17B12	ensembl	Gallus_gallus.GRCg6a	1634	5	21812534	21884849
FUT8	ensembl	Gallus_gallus.GRCg6a	1638	5	22842140	22884540
C1QTNF4	ensembl	Gallus_gallus.GRCg6a	1640	5	22998387	23015965
FAM180B	ensembl	Gallus_gallus.GRCg6a	1640	5	23017303	23020937
KBTBD4	ensembl	Gallus_gallus.GRCg6a	1640	5	23024418	23038386
NDUFS3	ensembl	Gallus_gallus.GRCg6a	1640	5	23026487	23031266
C11orf49	ensembl	Gallus_gallus.GRCg6a	1641	5	23440889	23529747
DGKZ	ensembl	Gallus_gallus.GRCg6a	1642	5	23887606	23926161
MEIS2	ensembl	Gallus_gallus.GRCg6a	1652	5	31437974	31606534
HEATR5A	ensembl	Gallus_gallus.GRCg6a	1655	5	34619347	34669267
RALGAPA1	ensembl	Gallus_gallus.GRCg6a	1660	5	36443890	36556577
SLC25A21	ensembl	Gallus_gallus.GRCg6a	1662	5	36951399	37178495
AHSA1	ensembl	Gallus_gallus.GRCg6a	1667	5	39441320	39446996
SPTLC2	ensembl	Gallus_gallus.GRCg6a	1668	5	39473855	39531939
SEL1L	ensembl	Gallus_gallus.GRCg6a	1672	5	41149257	41176115
AK7	ensembl	Gallus_gallus.GRCg6a	1676	5	46651390	46670540
PAPOLB	ensembl	Gallus_gallus.GRCg6a	1678	5	46671242	46711072
EML1	ensembl	Gallus_gallus.GRCg6a	1679	5	48411424	48530200
DLK1	ensembl	Gallus_gallus.GRCg6a	1681	5	49134545	49144769
SYNE2	ensembl	Gallus_gallus.GRCg6a	1686	5	53231805	53388473
GRID1	ensembl	Gallus_gallus.GRCg6a	1691	6	2370600	2675359
PARG	ensembl	Gallus_gallus.GRCg6a	1692	6	3507801	3566313
ARID5B	ensembl	Gallus_gallus.GRCg6a	1721	6	8972573	9078848
BKJ	ensembl	Gallus_gallus.GRCg6a	1731	6	9941677	9943868
TUBGCP2	ensembl	Gallus_gallus.GRCg6a	1732	6	10033025	10057694
MICU1	ensembl	Gallus_gallus.GRCg6a	1736	6	12061891	12152583
CAMK2G	ensembl	Gallus_gallus.GRCg6a	1748	6	16404371	16525081
TLL2	ensembl	Gallus_gallus.GRCg6a	1755	6	17425485	17478708
CYP2C23a	ensembl	Gallus_gallus.GRCg6a	1762	6	18418468	18425791
STAMBPL1	ensembl	Gallus_gallus.GRCg6a	1775	6	20042684	20062218
ACTA2	ensembl	Gallus_gallus.GRCg6a	1776	6	20062668	20118932
FAS	ensembl	Gallus_gallus.GRCg6a	1777	6	20087175	20099497
RPP30	ensembl	Gallus_gallus.GRCg6a	1784	6	20424248	20473425
ANKRD1	ensembl	Gallus_gallus.GRCg6a	1785	6	20474784	20483465
HECTD2	ensembl	Gallus_gallus.GRCg6a	1790	6	20620876	20653897
PLCE1	ensembl	Gallus_gallus.GRCg6a	1792	6	21081566	21200763
CYP26A1	ensembl	Gallus_gallus.GRCg6a	1797	6	21525301	21528367
CYP26C1	ensembl	Gallus_gallus.GRCg6a	1797	6	21531354	21536861
EXOC6	ensembl	Gallus_gallus.GRCg6a	1798	6	21538202	21623893
HHEX	ensembl	Gallus_gallus.GRCg6a	1802	6	21666750	21671233
KIF11	ensembl	Gallus_gallus.GRCg6a	1803	6	21687983	21704004
MARCH5	ensembl	Gallus_gallus.GRCg6a	1804	6	21783366	21806151
CPEB3	ensembl	Gallus_gallus.GRCg6a	1804	6	21812767	21889131
BTAF1	ensembl	Gallus_gallus.GRCg6a	1805	6	21912396	21954114
ADGRA1	ensembl	Gallus_gallus.GRCg6a	1813	6	22597002	22847758
HPSE2	ensembl	Gallus_gallus.GRCg6a	1817	6	23116734	23202994
CASP7	ensembl	Gallus_gallus.GRCg6a	1820	6	28458646	28478945
ABLIM1	ensembl	Gallus_gallus.GRCg6a	1824	6	28775575	28948158
EIF3A	ensembl	Gallus_gallus.GRCg6a	1834	6	30925510	30953116
SLC40A1	ensembl	Gallus_gallus.GRCg6a	1836	7	388116	402901
ZNF804A	ensembl	Gallus_gallus.GRCg6a	1837	7	1828066	1959021
CPS1	ensembl	Gallus_gallus.GRCg6a	1840	7	2842238	2943240
ERBB4	ensembl	Gallus_gallus.GRCg6a	1849	7	3087685	3490215
MREG	ensembl	Gallus_gallus.GRCg6a	1853	7	4556218	4564139
UBE2F	ensembl	Gallus_gallus.GRCg6a	1854	7	4582880	4684385
AGAP1	ensembl	Gallus_gallus.GRCg6a	1855	7	5234473	5522177
STK39	ensembl	Gallus_gallus.GRCg6a	1868	7	19085871	19169487
RBMS1	ensembl	Gallus_gallus.GRCg6a	1874	7	21626535	21764185
CLASP1	ensembl	Gallus_gallus.GRCg6a	1877	7	26082412	26225483
KALRN	ensembl	Gallus_gallus.GRCg6a	1879	7	27415443	27857542
FAIM	ensembl	Gallus_gallus.GRCg6a	1888	7	28267680	28275742
CEP70	ensembl	Gallus_gallus.GRCg6a	1889	7	28275428	28285479
ACTR3	ensembl	Gallus_gallus.GRCg6a	1897	7	29611431	29637868
KYNU	ensembl	Gallus_gallus.GRCg6a	1903	7	32639735	32697227
ARHGAP15	ensembl	Gallus_gallus.GRCg6a	1904	7	32698930	33027332
MBD5	ensembl	Gallus_gallus.GRCg6a	1908	7	34657822	34697019
GALNT13	ensembl	Gallus_gallus.GRCg6a	1909	7	35658764	35725602
VAV3	ensembl	Gallus_gallus.GRCg6a	1914	8	1386094	1534129
HENMT1	ensembl	Gallus_gallus.GRCg6a	1923	8	1634022	1639776
WDR47	ensembl	Gallus_gallus.GRCg6a	1926	8	1739634	1761181
PTPRC	ensembl	Gallus_gallus.GRCg6a	1936	8	2418766	2492350
DENND1B	ensembl	Gallus_gallus.GRCg6a	1943	8	2721709	2868051
SOAT1	ensembl	Gallus_gallus.GRCg6a	1948	8	6550216	6573472
RGL1	ensembl	Gallus_gallus.GRCg6a	1950	8	8032895	8108276
PIF1	ensembl	Gallus_gallus.GRCg6a	1957	8	19953424	19965159
BEND5	ensembl	Gallus_gallus.GRCg6a	1960	8	23047528	23885562
HS6ST1	ensembl	Gallus_gallus.GRCg6a	1971	9	1733842	1899914
PID1	ensembl	Gallus_gallus.GRCg6a	1977	9	9999445	10077916
PLSCR1	ensembl	Gallus_gallus.GRCg6a	1981	9	11715875	11727846
ARMC9	ensembl	Gallus_gallus.GRCg6a	1983	9	15359987	15403232
GMPS	ensembl	Gallus_gallus.GRCg6a	1989	9	23083565	23104817
NEO1	ensembl	Gallus_gallus.GRCg6a	1992	10	2272014	2467955
BNIP2	ensembl	Gallus_gallus.GRCg6a	1993	10	5823812	5839785
GTF2A2	ensembl	Gallus_gallus.GRCg6a	1993	10	5843239	5848304
GALK2	ensembl	Gallus_gallus.GRCg6a	1994	10	10905606	10954565
ADAMTS7	ensembl	Gallus_gallus.GRCg6a	1999	10	20114123	20157777
SPG11	ensembl	Gallus_gallus.GRCg6a	2002	10	20171900	20204388
EIF3J	ensembl	Gallus_gallus.GRCg6a	2002	10	20198916	20207682
DRC7	ensembl	Gallus_gallus.GRCg6a	2003	11	510445	522708
ADGRG1	ensembl	Gallus_gallus.GRCg6a	2004	11	532295	541816
CIAPIN1	ensembl	Gallus_gallus.GRCg6a	2007	11	568047	581354
E2F4	ensembl	Gallus_gallus.GRCg6a	2009	11	988177	1000115
ELMO3	ensembl	Gallus_gallus.GRCg6a	2010	11	1000784	1009243
KIAA0895L	ensembl	Gallus_gallus.GRCg6a	2011	11	1017151	1034057
GOT2	ensembl	Gallus_gallus.GRCg6a	2014	11	1474237	1485084
CALB2	ensembl	Gallus_gallus.GRCg6a	2015	11	1487565	1492223
GNAO1	ensembl	Gallus_gallus.GRCg6a	2018	11	2204172	2321739
FTO	ensembl	Gallus_gallus.GRCg6a	2019	11	4645274	4873781
CDH8	ensembl	Gallus_gallus.GRCg6a	2029	11	12824211	12973016
MLYCD	ensembl	Gallus_gallus.GRCg6a	2036	11	16541642	16561927
KCNG4	ensembl	Gallus_gallus.GRCg6a	2041	11	16658649	16675822
WFDC1	ensembl	Gallus_gallus.GRCg6a	2045	11	16725796	16738294
USP10	ensembl	Gallus_gallus.GRCg6a	2048	11	16858652	16903198
SLC6A11	ensembl	Gallus_gallus.GRCg6a	2058	12	4459523	4542964
FHIT	ensembl	Gallus_gallus.GRCg6a	2066	12	12565610	12938688
MITF	ensembl	Gallus_gallus.GRCg6a	2068	12	15882966	15968266
CNTN6	ensembl	Gallus_gallus.GRCg6a	2069	12	17945860	18046961
GRM7	ensembl	Gallus_gallus.GRCg6a	2074	12	19261785	19486230
SLIT3	ensembl	Gallus_gallus.GRCg6a	2083	13	4953827	5426056
TENM2	ensembl	Gallus_gallus.GRCg6a	2088	13	5570216	6186858
ERGIC1	ensembl	Gallus_gallus.GRCg6a	2094	13	9797415	9852537
ATP6V0E1	ensembl	Gallus_gallus.GRCg6a	2096	13	9861486	9871095
BNIP1	ensembl	Gallus_gallus.GRCg6a	2097	13	9897119	9902358
EBF1	ensembl	Gallus_gallus.GRCg6a	2113	13	11388767	11649631
ADAMTS2	ensembl	Gallus_gallus.GRCg6a	2121	13	14367414	14532703
SPOCK1	ensembl	Gallus_gallus.GRCg6a	2129	13	15289707	15400987
CXCL14	ensembl	Gallus_gallus.GRCg6a	2132	13	16035275	16042796
DDX46	ensembl	Gallus_gallus.GRCg6a	2136	13	16391606	16409679
CAMLG	ensembl	Gallus_gallus.GRCg6a	2138	13	16412239	16415262
SEC24A	ensembl	Gallus_gallus.GRCg6a	2139	13	16416762	16440002
SAR1B	ensembl	Gallus_gallus.GRCg6a	2140	13	16440102	16452190
FSTL4	ensembl	Gallus_gallus.GRCg6a	2142	13	16943722	17130245
FNIP1	ensembl	Gallus_gallus.GRCg6a	2152	13	17291960	17350348
PDLIM4	ensembl	Gallus_gallus.GRCg6a	2154	13	17488920	17519533
ZCCHC10	ensembl	Gallus_gallus.GRCg6a	2155	13	17833844	17843987
HSPA4	ensembl	Gallus_gallus.GRCg6a	2157	13	17851237	17868185
RNF14	ensembl	Gallus_gallus.GRCg6a	2159	13	17868579	17875462
SPRY4	ensembl	Gallus_gallus.GRCg6a	2163	13	17915699	17926509
GALNT9	ensembl	Gallus_gallus.GRCg6a	2181	15	2645754	2764117
STX2	ensembl	Gallus_gallus.GRCg6a	2183	15	3215557	3505480
ADGRD1	ensembl	Gallus_gallus.GRCg6a	2184	15	3354437	3473621
RIMBP2	ensembl	Gallus_gallus.GRCg6a	2186	15	3506970	3627749
PIWIL1	ensembl	Gallus_gallus.GRCg6a	2193	15	3630416	3647097
RBM19	ensembl	Gallus_gallus.GRCg6a	2201	15	12740583	12788535
TRIM7.2	ensembl	Gallus_gallus.GRCg6a	2202	16	2349021	2458853
IL4I1	ensembl	Gallus_gallus.GRCg6a	2202	16	2367597	2478250
C4	ensembl	Gallus_gallus.GRCg6a	2205	16	2609635	2624278
CYP21A1	ensembl	Gallus_gallus.GRCg6a	2206	16	2626854	2630699
MAN1B1	ensembl	Gallus_gallus.GRCg6a	2208	17	695350	714591
UAP1L1	ensembl	Gallus_gallus.GRCg6a	2210	17	719281	734578
SAPCD2	ensembl	Gallus_gallus.GRCg6a	2212	17	740750	752333
ENTPD2	ensembl	Gallus_gallus.GRCg6a	2212	17	765767	773576
TMEM141	ensembl	Gallus_gallus.GRCg6a	2212	17	774999	776726
CLIC3	ensembl	Gallus_gallus.GRCg6a	2212	17	778807	781437
EXD3	ensembl	Gallus_gallus.GRCg6a	2213	17	1020806	1259622
RPL12	ensembl	Gallus_gallus.GRCg6a	2216	17	1924726	1946331
ZMYND19	ensembl	Gallus_gallus.GRCg6a	2216	17	1931676	1938932
CACNA1B	ensembl	Gallus_gallus.GRCg6a	2217	17	2470501	2727279
TMEM268	ensembl	Gallus_gallus.GRCg6a	2218	17	2882867	2987652
TNC	ensembl	Gallus_gallus.GRCg6a	2222	17	3013995	3098173
MED27	ensembl	Gallus_gallus.GRCg6a	2225	17	6634913	6715908
BRD3	ensembl	Gallus_gallus.GRCg6a	2232	17	7458700	7488415
SEPTIN9	ensembl	Gallus_gallus.GRCg6a	2233	18	3765314	3832983
HELZ	ensembl	Gallus_gallus.GRCg6a	2241	18	7145327	7217148
APOH	ensembl	Gallus_gallus.GRCg6a	2245	18	7441139	7448075
CEP112	ensembl	Gallus_gallus.GRCg6a	2247	18	7450622	7589963
ARHGDIA	ensembl	Gallus_gallus.GRCg6a	2262	18	9929414	9938281
CUX1	ensembl	Gallus_gallus.GRCg6a	2269	19	4027300	4254453
POLDIP2	ensembl	Gallus_gallus.GRCg6a	2270	19	5773507	5782898
ABR	ensembl	Gallus_gallus.GRCg6a	2272	19	6464720	6487543
TIMM22	ensembl	Gallus_gallus.GRCg6a	2274	19	6490173	6494064
GLOD4	ensembl	Gallus_gallus.GRCg6a	2280	19	7073888	7081023
RAD51C	ensembl	Gallus_gallus.GRCg6a	2281	19	7228177	7240979
TRIM37	ensembl	Gallus_gallus.GRCg6a	2282	19	7313633	7334393
ASIP	ensembl	Gallus_gallus.GRCg6a	2287	20	1567219	1596889
RALY	ensembl	Gallus_gallus.GRCg6a	2290	20	1689083	1801951
CTSZ	ensembl	Gallus_gallus.GRCg6a	2296	20	10895414	11013490
NELFCD	ensembl	Gallus_gallus.GRCg6a	2296	20	10901215	10910634
TSHZ2	ensembl	Gallus_gallus.GRCg6a	2300	20	12555394	12760723
UBE4B	ensembl	Gallus_gallus.GRCg6a	2303	21	3600704	3636748
KIF1B	ensembl	Gallus_gallus.GRCg6a	2306	21	3645371	3721077
OTUD3	ensembl	Gallus_gallus.GRCg6a	2309	21	4832791	4840752
PTPRU	ensembl	Gallus_gallus.GRCg6a	2321	23	2911566	3132209
CSMD2	ensembl	Gallus_gallus.GRCg6a	2323	23	4766719	4994805
TECTA	ensembl	Gallus_gallus.GRCg6a	2336	24	3565031	3587794
GRIK4	ensembl	Gallus_gallus.GRCg6a	2340	24	3617948	3740700
HINFP	ensembl	Gallus_gallus.GRCg6a	2341	24	4315650	4320043
PTS	ensembl	Gallus_gallus.GRCg6a	2344	24	6135796	6138663
BCO2	ensembl	Gallus_gallus.GRCg6a	2344	24	6140068	6160788
IL18	ensembl	Gallus_gallus.GRCg6a	2346	24	6169486	6173722
SDHD	ensembl	Gallus_gallus.GRCg6a	2346	24	6175246	6178293
ANP32E	ensembl	Gallus_gallus.GRCg6a	2351	25	639275	652509
NAV1	ensembl	Gallus_gallus.GRCg6a	2352	26	629113	668761
SCN4A	ensembl	Gallus_gallus.GRCg6a	2357	27	4047358	4076818
ASIC2	ensembl	Gallus_gallus.GRCg6a	2361	27	4187017	4266979
TANC2	ensembl	Gallus_gallus.GRCg6a	2365	27	4897150	5049377
FBXL20	ensembl	Gallus_gallus.GRCg6a	2366	27	6930419	6950589
KRT23	ensembl	Gallus_gallus.GRCg6a	2368	27	7349549	7359237
KRT24	ensembl	Gallus_gallus.GRCg6a	2370	27	7369267	7374026
ATP6V0A1	ensembl	Gallus_gallus.GRCg6a	2376	27	7749490	7777682
