# Supplementary material for: Whole Genome Resequencing Revealed the Genetic Relationship and Selected Regions among Baicheng-You, Beijing-You, and European-Origin Broilers
Source: Biology (Basel). 2023 Nov 3;12(11):1397. doi: 10.3390/biology12111397 (PMC10669838; doi:10.3390/biology12111397)
Supplement: Supplementary file 1 [file biology-12-01397-s001.zip › Table S9.xlsx]

## Sheet: Sheet1
Table S9. Candidate genes between Baicheng-You and Beijing-You chickens identified by the XP-CLR method
Gene name	Database	Reference genome	Selection signatures	Chr	Gene position
SPTLC2	ensembl	Gallus_gallus.GRCg6a	1	5	39473855	39531939
OMA1	ensembl	Gallus_gallus.GRCg6a	2	8	26650130	26666710
TACSTD2	ensembl	Gallus_gallus.GRCg6a	2	8	26673217	26674144
NOM1	ensembl	Gallus_gallus.GRCg6a	6	2	8600621	8614906
EFCAB2	ensembl	Gallus_gallus.GRCg6a	7	3	34734303	34757372
SNX4	ensembl	Gallus_gallus.GRCg6a	8	7	28087994	28116724
RBM33	ensembl	Gallus_gallus.GRCg6a	9	2	8053974	8140763
H2AFY	ensembl	Gallus_gallus.GRCg6a	12	13	16116567	16161844
TNC	ensembl	Gallus_gallus.GRCg6a	13	17	3013995	3098173
FAT3	ensembl	Gallus_gallus.GRCg6a	15	1	187671552	188016984
CDH13	ensembl	Gallus_gallus.GRCg6a	18	11	15966487	16395265
GRM7	ensembl	Gallus_gallus.GRCg6a	21	12	19261785	19486230
LRPPRC	ensembl	Gallus_gallus.GRCg6a	24	3	25371305	25456660
ADGRA1	ensembl	Gallus_gallus.GRCg6a	25	6	22597002	22847758
FAR2	ensembl	Gallus_gallus.GRCg6a	26	1	73191857	73320608
EVC2	ensembl	Gallus_gallus.GRCg6a	29	4	79084298	79147207
RIMBP2	ensembl	Gallus_gallus.GRCg6a	31	15	3506970	3627749
MAML2	ensembl	Gallus_gallus.GRCg6a	36	1	186248196	186456865
BCO2	ensembl	Gallus_gallus.GRCg6a	38	24	6140068	6160788
TEX12	ensembl	Gallus_gallus.GRCg6a	38	24	6163550	6165951
IL18	ensembl	Gallus_gallus.GRCg6a	38	24	6169486	6173722
C20orf85	ensembl	Gallus_gallus.GRCg6a	41	20	11271341	11303516
UBE3C	ensembl	Gallus_gallus.GRCg6a	44	2	8668167	8731922
VSTM5	ensembl	Gallus_gallus.GRCg6a	46	1	187083455	187092642
MED17	ensembl	Gallus_gallus.GRCg6a	46	1	187090984	187108246
GPRC6A	ensembl	Gallus_gallus.GRCg6a	49	3	63761182	63771757
PECAM1	ensembl	Gallus_gallus.GRCg6a	51	18	6838801	6867521
VPS50	ensembl	Gallus_gallus.GRCg6a	52	2	22944848	23062879
CCDC88A	ensembl	Gallus_gallus.GRCg6a	53	3	96212	167859
GYG2	ensembl	Gallus_gallus.GRCg6a	54	1	129816981	129833250
TCF25	ensembl	Gallus_gallus.GRCg6a	56	11	18820548	18838454
MC1R	ensembl	Gallus_gallus.GRCg6a	56	11	18840387	18841759
TUBB3	ensembl	Gallus_gallus.GRCg6a	56	11	18842577	18845331
DEF8	ensembl	Gallus_gallus.GRCg6a	56	11	18845933	18850118
DBNDD1	ensembl	Gallus_gallus.GRCg6a	56	11	18849334	18852939
EP300	ensembl	Gallus_gallus.GRCg6a	58	1	49780325	49836356
PEX1	ensembl	Gallus_gallus.GRCg6a	59	2	22648851	22674871
RBM48	ensembl	Gallus_gallus.GRCg6a	59	2	22674892	22680498
ITPR1	ensembl	Gallus_gallus.GRCg6a	60	12	18802449	18953172
LMBR1	ensembl	Gallus_gallus.GRCg6a	64	2	8517673	8568953
RNPEP	ensembl	Gallus_gallus.GRCg6a	65	26	617184	633046
NAV1	ensembl	Gallus_gallus.GRCg6a	65	26	629113	668761
STK32B	ensembl	Gallus_gallus.GRCg6a	67	4	78931174	79053674
HELZ	ensembl	Gallus_gallus.GRCg6a	68	18	7145327	7217148
KIF1B	ensembl	Gallus_gallus.GRCg6a	81	21	3645371	3721077
SLC25A39	ensembl	Gallus_gallus.GRCg6a	83	27	5403407	5407823
RUNDC3A	ensembl	Gallus_gallus.GRCg6a	83	27	5408265	5414247
SLC4A1	ensembl	Gallus_gallus.GRCg6a	83	27	5419090	5434440
ATF7IP	ensembl	Gallus_gallus.GRCg6a	84	1	48844718	48898342
E2F1	ensembl	Gallus_gallus.GRCg6a	90	20	2177137	2180913
NECAB3	ensembl	Gallus_gallus.GRCg6a	90	20	2183024	2207161
KALRN	ensembl	Gallus_gallus.GRCg6a	91	7	27415443	27857542
UMPS	ensembl	Gallus_gallus.GRCg6a	91	7	27861069	27866904
ITGB5	ensembl	Gallus_gallus.GRCg6a	91	7	27871850	27912771
ANP32E	ensembl	Gallus_gallus.GRCg6a	93	25	639275	652509
PELI2	ensembl	Gallus_gallus.GRCg6a	95	5	56146220	56210990
DNAJB6	ensembl	Gallus_gallus.GRCg6a	97	2	8738366	8788229
FNDC3A	ensembl	Gallus_gallus.GRCg6a	98	1	170318524	170431070
CALCR	ensembl	Gallus_gallus.GRCg6a	100	2	23060807	23197789
PKP2	ensembl	Gallus_gallus.GRCg6a	103	1	58821965	58864004
FAM162B	ensembl	Gallus_gallus.GRCg6a	110	3	63775429	63778379
KPNA5	ensembl	Gallus_gallus.GRCg6a	110	3	63782064	63799496
ZUP1	ensembl	Gallus_gallus.GRCg6a	110	3	63799081	63805160
PARPBP	ensembl	Gallus_gallus.GRCg6a	111	1	55369893	55417954
DDX46	ensembl	Gallus_gallus.GRCg6a	113	13	16391606	16409679
CAMLG	ensembl	Gallus_gallus.GRCg6a	113	13	16412239	16415262
SEC24A	ensembl	Gallus_gallus.GRCg6a	113	13	16416762	16440002
KIF6	ensembl	Gallus_gallus.GRCg6a	115	3	29057896	29196236
PTS	ensembl	Gallus_gallus.GRCg6a	118	24	6135796	6138663
RBX1	ensembl	Gallus_gallus.GRCg6a	120	1	49860867	49871899
PRKAG2	ensembl	Gallus_gallus.GRCg6a	121	2	6368885	6550794
SYT14	ensembl	Gallus_gallus.GRCg6a	129	3	22825936	22906255
FTO	ensembl	Gallus_gallus.GRCg6a	130	11	4645274	4873781
HECTD2	ensembl	Gallus_gallus.GRCg6a	133	6	20620876	20653897
TNFSF13B	ensembl	Gallus_gallus.GRCg6a	136	1	141624410	141643190
KIF11	ensembl	Gallus_gallus.GRCg6a	137	6	21687983	21704004
PDE3A	ensembl	Gallus_gallus.GRCg6a	138	1	64882883	65118721
PLEKHG1	ensembl	Gallus_gallus.GRCg6a	142	3	48624389	48741485
INSIG1	ensembl	Gallus_gallus.GRCg6a	143	2	7910368	7918977
PRDM2	ensembl	Gallus_gallus.GRCg6a	144	21	5129879	5166706
EPS8	ensembl	Gallus_gallus.GRCg6a	147	1	62935249	63064741
CRPPA	ensembl	Gallus_gallus.GRCg6a	149	2	28279818	28389303
CNTN5	ensembl	Gallus_gallus.GRCg6a	157	1	184782914	185386260
EXOC6	ensembl	Gallus_gallus.GRCg6a	159	6	21538202	21623893
PTPRN2	ensembl	Gallus_gallus.GRCg6a	163	2	8874767	9429088
WNT9A	ensembl	Gallus_gallus.GRCg6a	164	2	2665702	2717022
TRIM7.2	ensembl	Gallus_gallus.GRCg6a	165	16	2349021	2458853
IL4I1	ensembl	Gallus_gallus.GRCg6a	165	16	2367597	2478250
ROS1	ensembl	Gallus_gallus.GRCg6a	166	3	63103068	63175476
TTC13	ensembl	Gallus_gallus.GRCg6a	168	3	40629526	40666062
ARV1	ensembl	Gallus_gallus.GRCg6a	168	3	40666273	40675811
ZNF518A	ensembl	Gallus_gallus.GRCg6a	169	6	22042154	22046776
DOK7	ensembl	Gallus_gallus.GRCg6a	170	4	81911075	81926188
HGFAC	ensembl	Gallus_gallus.GRCg6a	170	4	81930559	81966939
TLL1	ensembl	Gallus_gallus.GRCg6a	171	4	24072461	24205658
SYN3	ensembl	Gallus_gallus.GRCg6a	172	1	53021721	53223751
TIMP3	ensembl	Gallus_gallus.GRCg6a	172	1	53094947	53127580
SPOCK3	ensembl	Gallus_gallus.GRCg6a	173	4	24520359	24685116
ASIP	ensembl	Gallus_gallus.GRCg6a	176	20	1567219	1596889
CCDC89	ensembl	Gallus_gallus.GRCg6a	178	1	191549710	191552051
EFNA2	ensembl	Gallus_gallus.GRCg6a	181	28	3202721	3234192
ZNF385B	ensembl	Gallus_gallus.GRCg6a	184	7	14842857	14976181
THEMIS	ensembl	Gallus_gallus.GRCg6a	186	3	59052743	59130068
NUDT14	ensembl	Gallus_gallus.GRCg6a	187	5	52393790	52445216
COL12A1	ensembl	Gallus_gallus.GRCg6a	190	3	80804845	80905035
UBE2E2	ensembl	Gallus_gallus.GRCg6a	191	2	36805788	37055784
KIF26B	ensembl	Gallus_gallus.GRCg6a	194	3	34279395	34717416
KCNC1	ensembl	Gallus_gallus.GRCg6a	195	5	12414763	12510791
MFAP3L	ensembl	Gallus_gallus.GRCg6a	196	4	25273122	25277372
BTAF1	ensembl	Gallus_gallus.GRCg6a	197	6	21912396	21954114
LARGE1	ensembl	Gallus_gallus.GRCg6a	199	1	52678868	52954337
GABRG3	ensembl	Gallus_gallus.GRCg6a	200	1	132259464	132561163
IDE	ensembl	Gallus_gallus.GRCg6a	202	6	21719516	21764342
SEPT2L	ensembl	Gallus_gallus.GRCg6a	205	15	1006141	1036096
RPS27A	ensembl	Gallus_gallus.GRCg6a	206	3	74821	76716
MTIF2	ensembl	Gallus_gallus.GRCg6a	206	3	77845	88773
PRORSD1P	ensembl	Gallus_gallus.GRCg6a	206	3	88895	91751
DHDH	ensembl	Gallus_gallus.GRCg6a	207	31	5598840	5603322
CHMP2A	ensembl	Gallus_gallus.GRCg6a	207	31	5623408	5628232
ATRX	ensembl	Gallus_gallus.GRCg6a	208	4	12808926	12883679
AHCY	ensembl	Gallus_gallus.GRCg6a	209	20	1530286	1555018
RBMS1	ensembl	Gallus_gallus.GRCg6a	210	7	21626535	21764185
SH2D4B	ensembl	Gallus_gallus.GRCg6a	212	6	4939678	4992201
ITGA6	ensembl	Gallus_gallus.GRCg6a	213	7	17715353	17831994
RFFL	ensembl	Gallus_gallus.GRCg6a	214	19	4627665	4651317
LIG3	ensembl	Gallus_gallus.GRCg6a	214	19	4651809	4667060
PTPRC	ensembl	Gallus_gallus.GRCg6a	215	8	2418766	2492350
NRXN3	ensembl	Gallus_gallus.GRCg6a	216	5	39775061	40667438
KCNK17	ensembl	Gallus_gallus.GRCg6a	217	3	29216511	29242017
BRD3	ensembl	Gallus_gallus.GRCg6a	220	17	7458700	7488415
DVL1	ensembl	Gallus_gallus.GRCg6a	221	21	2277331	2335088
INTS11	ensembl	Gallus_gallus.GRCg6a	221	21	2344913	2352264
STC2	ensembl	Gallus_gallus.GRCg6a	222	13	9947853	9957394
ATG5	ensembl	Gallus_gallus.GRCg6a	223	3	68246858	68320347
CASP8AP2	ensembl	Gallus_gallus.GRCg6a	224	3	75427685	75445754
MDN1	ensembl	Gallus_gallus.GRCg6a	224	3	75447370	75541229
KLHL25	ensembl	Gallus_gallus.GRCg6a	226	10	14396229	14405244
BBS9	ensembl	Gallus_gallus.GRCg6a	228	2	47626395	47911248
IFI30	ensembl	Gallus_gallus.GRCg6a	231	28	4098288	4100719
MAST3	ensembl	Gallus_gallus.GRCg6a	231	28	4120115	4138482
NFATC2	ensembl	Gallus_gallus.GRCg6a	232	20	13171132	13253864
AKAIN1	ensembl	Gallus_gallus.GRCg6a	238	2	100257486	100276143
ACACA	ensembl	Gallus_gallus.GRCg6a	240	19	8593460	8693146
PUM1	ensembl	Gallus_gallus.GRCg6a	243	23	573168	641876
DPP6	ensembl	Gallus_gallus.GRCg6a	244	2	7565007	7718788
CCDC91	ensembl	Gallus_gallus.GRCg6a	245	1	72867675	73073035
MEIS2	ensembl	Gallus_gallus.GRCg6a	246	5	31437974	31606534
WNT11	ensembl	Gallus_gallus.GRCg6a	249	1	195315169	195341425
EBF1	ensembl	Gallus_gallus.GRCg6a	251	13	11388767	11649631
ST6GALNAC3	ensembl	Gallus_gallus.GRCg6a	252	8	19735941	19930919
DDX60	ensembl	Gallus_gallus.GRCg6a	253	4	24959132	24997825
FSHR	ensembl	Gallus_gallus.GRCg6a	256	3	8032161	8144176
IFT22	ensembl	Gallus_gallus.GRCg6a	263	19	3470554	3659524
RABEP1	ensembl	Gallus_gallus.GRCg6a	263	19	3596372	3618621
SLC25A21	ensembl	Gallus_gallus.GRCg6a	264	5	36951399	37178495
ASRGL1	ensembl	Gallus_gallus.GRCg6a	268	3	82298027	82321213
MIER2	ensembl	Gallus_gallus.GRCg6a	272	28	2559679	2576547
SH3GL1	ensembl	Gallus_gallus.GRCg6a	272	28	2578636	2605473
MNX1	ensembl	Gallus_gallus.GRCg6a	274	2	8624610	8627626
BCL2L1	ensembl	Gallus_gallus.GRCg6a	275	20	10015064	10033228
TPX2	ensembl	Gallus_gallus.GRCg6a	275	20	10034302	10047698
GALNTL6	ensembl	Gallus_gallus.GRCg6a	278	4	42753708	43184699
ASIC2	ensembl	Gallus_gallus.GRCg6a	280	27	4187017	4266979
WASHC3	ensembl	Gallus_gallus.GRCg6a	282	1	55450039	55465325
CDK14	ensembl	Gallus_gallus.GRCg6a	285	2	21788601	22097425
CADM2	ensembl	Gallus_gallus.GRCg6a	286	1	94731886	94975094
ABHD17C	ensembl	Gallus_gallus.GRCg6a	288	10	12796230	12826671
USP43	ensembl	Gallus_gallus.GRCg6a	289	18	2202453	2210330
ARHGAP44	ensembl	Gallus_gallus.GRCg6a	289	18	2212800	2231061
KLHL38	ensembl	Gallus_gallus.GRCg6a	292	2	138114616	138119541
OXSR1	ensembl	Gallus_gallus.GRCg6a	294	2	4915988	5006109
CEL	ensembl	Gallus_gallus.GRCg6a	295	17	7073101	7078463
GTF3C5	ensembl	Gallus_gallus.GRCg6a	295	17	7080384	7087304
MAN1B1	ensembl	Gallus_gallus.GRCg6a	297	17	695350	714591
UAP1L1	ensembl	Gallus_gallus.GRCg6a	297	17	719281	734578
NARS2	ensembl	Gallus_gallus.GRCg6a	300	1	193877713	193930403
CCDC6	ensembl	Gallus_gallus.GRCg6a	302	6	9774397	9819482
ILVBL	ensembl	Gallus_gallus.GRCg6a	305	30	688765	705676
SYDE1	ensembl	Gallus_gallus.GRCg6a	305	30	707097	713413
CPEB3	ensembl	Gallus_gallus.GRCg6a	307	6	21812767	21889131
PLEKHH2	ensembl	Gallus_gallus.GRCg6a	310	3	25256109	25303550
FOXP1	ensembl	Gallus_gallus.GRCg6a	316	12	16307942	16503337
HNF4G	ensembl	Gallus_gallus.GRCg6a	317	2	118700641	118730662
TESK2	ensembl	Gallus_gallus.GRCg6a	318	8	21400454	21458320
UBE2M	ensembl	Gallus_gallus.GRCg6a	319	31	5630460	5636404
TRIM28	ensembl	Gallus_gallus.GRCg6a	319	31	5637353	5647299
ELMOD1	ensembl	Gallus_gallus.GRCg6a	322	1	181839724	181881942
THBS2	ensembl	Gallus_gallus.GRCg6a	324	3	41431874	41463697
NXPH2	ensembl	Gallus_gallus.GRCg6a	327	7	31427110	31457806
GALNT11	ensembl	Gallus_gallus.GRCg6a	329	2	6578374	6618231
KMT2C	ensembl	Gallus_gallus.GRCg6a	329	2	6621972	6760289
EDEM1	ensembl	Gallus_gallus.GRCg6a	334	12	19022312	19033650
HMGCLL1	ensembl	Gallus_gallus.GRCg6a	340	3	87481259	87553795
FAT4	ensembl	Gallus_gallus.GRCg6a	341	4	52507987	52651583
TFEB	ensembl	Gallus_gallus.GRCg6a	343	26	4925640	4939940
PGC	ensembl	Gallus_gallus.GRCg6a	343	26	4946576	4950586
MSI1	ensembl	Gallus_gallus.GRCg6a	347	15	9624166	9651621
PLA2G1B	ensembl	Gallus_gallus.GRCg6a	347	15	9655323	9657040
SIRT4	ensembl	Gallus_gallus.GRCg6a	347	15	9670176	9678598
PLA2R1	ensembl	Gallus_gallus.GRCg6a	348	7	21828489	21864267
PSMG3	ensembl	Gallus_gallus.GRCg6a	353	14	3023831	3027172
C8orf34	ensembl	Gallus_gallus.GRCg6a	354	2	115821712	115984273
EPHA8	ensembl	Gallus_gallus.GRCg6a	356	21	6118469	6146506
EPC2	ensembl	Gallus_gallus.GRCg6a	357	7	34721338	34761957
CGA	ensembl	Gallus_gallus.GRCg6a	358	3	76586294	76603827
CYP26A1	ensembl	Gallus_gallus.GRCg6a	359	6	21525301	21528367
CYP26C1	ensembl	Gallus_gallus.GRCg6a	359	6	21531354	21536861
USP35	ensembl	Gallus_gallus.GRCg6a	364	1	194252394	194279388
DMD	ensembl	Gallus_gallus.GRCg6a	365	1	116192489	117253225
TUSC3	ensembl	Gallus_gallus.GRCg6a	366	4	63620950	63732824
HSF2	ensembl	Gallus_gallus.GRCg6a	369	3	61386544	61409041
UBR2	ensembl	Gallus_gallus.GRCg6a	370	3	23082392	23132592
STX2	ensembl	Gallus_gallus.GRCg6a	371	15	3215557	3505480
ADGRD1	ensembl	Gallus_gallus.GRCg6a	371	15	3354437	3473621
COPS5	ensembl	Gallus_gallus.GRCg6a	372	2	115315596	115326952
SPRY4	ensembl	Gallus_gallus.GRCg6a	374	13	17915699	17926509
CADPS2	ensembl	Gallus_gallus.GRCg6a	381	1	22670291	22971425
LRP1B	ensembl	Gallus_gallus.GRCg6a	382	7	31850143	32428239
VMP1	ensembl	Gallus_gallus.GRCg6a	383	19	7456617	7512591
